# Supplementary material for: E2F1 induces TINCR transcriptional activity and accelerates gastric cancer progression via activation of TINCR/STAU1/CDKN2B signaling axis
Source: Cell Death Dis. 2017 Jun 1;8(6):e2837–. doi: 10.1038/cddis.2017.205 (PMC5520882; doi:10.1038/cddis.2017.205)
Supplement: Supplementary Table S1 [file cddis2017205x4.xls]

## Sheet: Sheet1
Suppl. Table S1. Primers used for qRT-PCR,RT-PCR, qCHIP and siRNAs oligonucleotides
Primers used for qRT-PCR
	TINCR-F	TGTGGCCCAAACTCAGGGATACAT
	TINCR-R	AGATGACAGTGGCTGGAGTTGTCA
	CDKN2B-F	GGACTAGTGGAGAAGGTGCG
	CDKN2B-R	GGGCGCTGCCCATCATCATG
	E2F1-F	TGCAGAGCAGATGGTTATGG
	E2F1-R	AGATGATGGTGGTGGTGACA
	STAU1-F	ATGGTATCGGCAAGGATGTG
	STAU1-R	AGACATTGGTCCGTTTCCTG
	GAPDH-F	GCTCTCTGCTCCTCCTGTTC
	GAPDH-R	ACGACCAAATCCGTTGACTC
Primers used for RT-PCR
	TINCR-F	CATTTTACAGATGGCTTTTGGCTTG
	TINCR-R	CGATTTGCATGTGATTTGCATACTG
	CDKN2B-F	TTCCAGGGGTCGTTTGCTTT
	CDKN2B-R	CTTACTGAAGCCCACCTCGG
	Rluc-CDKN2B 3'UTR F	TAAGTACATCAAGAGCTTCGTGGAG
	Rluc-CDKN2B 3'UTR R	GGATTTCATATGCACTTTCCCTCAG
	Rluc-ARF1 SBS F	TAAGTACATCAAGAGCTTCGTGGAG
	Rluc-ARF1 SBS R	CCAGGTGCCCATGGGCCTACATCCCC
	MUP mRNA F	GTAATGCCAGTGGGGGCTTA
	MUP mRNA R	CCAGCAGCCACTCAGACTTT
siRNAs oligonucleotides	scrambled	UUCUCCGAACGUGUCACGUdTdT
	si-E2F1-1	CCGTGGACTCTTCGGAGAACTTTCA
	si-E2F1-2	CAGCAGCTGGACCACCTGATGAATA
	si-TINCR-1	UAUUCCUUCAGCCAGUACCCAGGUC
	si-TINCR-2	UUUCCAAGGUGGCACAGUGCUUUCC
	si-STAU1-1	GCAGGGAGUUUGUGAUGCA
	si-STAU1-2	CGAGUAAAGCCUAGAAUCA
qCHIP analysis of the TINCR promoter for E2F1 occupancy	F	GCACCTGGCGGACGA
Primer	R	CAGGTCGCTGAGCGTGTC
