# Supplementary material for: E2F1 induces TINCR transcriptional activity and accelerates gastric cancer progression via activation of TINCR/STAU1/CDKN2B signaling axis
Source: Cell Death Dis. 2017 Jun 1;8(6):e2837–. doi: 10.1038/cddis.2017.205 (PMC5520882; doi:10.1038/cddis.2017.205)
Supplement: Supplementary Table S2 [file cddis2017205x5.xls]

## Sheet: Sheet1
Suppl.table S2.Clinical data of all patients
PatientNumber	Age	Sex	Location	TumorSize	Histologic differentiation	Invasion depth	TNMstage	Lymphatic metastasis	Regional lymph nodes	Distant metastasis	TINCRexpression	TINCR relative expression（△CT）	E2F1 relative expression（△CT）	E2F1 IHC(T)	E2F1 IHC(ANT)	Large	Small	1-2stage	3-4stage
1	1	1	1	large	moderate	T3	3	Y	N2	N	High	10.03	3.68	9	6	9	2	2	9
2	2	2	1	small	poor	T1	1	N	N0	N	Low	12.2	6.89	2	4	9	6	9	6
3	1	2	1	large	well	T3	2	N	N0	N	High	9	2.88	9	4	9	6	9	9
4	1	2	1	small	poor	T4	4	Y	N3	Y	High	8.05	3.95	6	3	9	4	9	9
5	2	2	2	large	moderate	T3	4	Y	N3	Y	High	7.38	2	9	2	9	4	1	9
6	2	2	1	large	poor	T3	3	Y	N2	N	High	7.98	1.97	9	4	9	4	4	6
7	2	1	3	large	poor	T3	2	N	N0	N	High	8.33	0.69	9	4	9	4	4	9
8	2	2	2	large	poor	T2	3	Y	N3	N	Low	9.58	1.4	9	3	6	9	4	9
9	2	2	1	large	poor	T3	2	N	N0	N	High	7.61	1.78	9	3	1	4	9	4
10	2	1	1	large	poor	T4	3	Y	N1	N	High	7.62	3.38	6	2	9	3	4	4
11	1	2	3	large	poor	T1	1	N	N0	N	High	7.39	7.84	1	6	4	6	6	9
12	1	2	1	large	poor	T4	3	Y	N3	N	High	8.57	1.71	9	6	9	9	9	9
13	1	2	1	small	poor	T4	4	Y	N3	Y	High	7.91	2.22	6	3	9	9	9	6
14	1	2	2	large	moderate	T1	1	Y	N1	N	Low	11.25	5.49	4	4	9	2	6	4
15	2	1	3	small	poor	T3	3	Y	N2	N	High	9.21	5.29	4	0	6	2	6	3
16	1	1	2	small	moderate	T1	1	N	N0	N	High	8	5.55	4	3	6	9	9	6
17	1	1	2	small	poor	T1	3	Y	N3	N	High	10.29	5.42	4	6	9	6	2	9
18	2	2	3	large	poor	T1	3	Y	N3	N	High	5.8	1.38	9	3	6	6	2	9
19	1	1	1	small	poor	T2	1	N	N0	N	High	6.91	3	4	6	9	6	9	6
20	2	2	1	large	moderate	T3	4	Y	N2	Y	High	2.71	0.38	9	4	6	9	9	9
21	1	1	1	large	poor	T3	2	N	N0	N	High	8.12	0.92	9	2	9	9	9	6
22	2	1	1	small	well	T3	4	Y	N2	Y	High	8.86	1.75	6	2	9	9	9	9
23	1	1	1	large	poor	T2	1	N	N0	N	High	6	4.59	4	6	4	4	3	9
24	2	1	1	small	poor	T3	3	Y	N3	N	High	5.89	4.59	4	4	9	9	9	4
25	1	1	2	small	moderate	T2	3	Y	N3	N	High	9.99	4.95	3	3	9	9	9	9
26	2	1	2	large	poor	T3	3	Y	N2	N	High	8.29	5.24	6	0	9	9	6	9
27	1	1	1	large	poor	T4	3	Y	N2	N	High	8.55	0.41	9	2	4	4	6	9
28	2	1	2	large	poor	T2	2	Y	N2	N	High	8.42	2.66	6	3	9	9	4	9
29	2	2	2	large	poor	T4	2	N	N0	N	High	4.38	2.42	9	1	9	6	6	9
30	2	1	3	large	poor	T2	2	Y	N1	N	Low	8.58	2.87	9	2	9	4	6	9
31	2	1	2	small	moderate	T2	2	N	N0	N	High	8.54	2.68	6	6	9	4	4	6
32	1	2	1	large	undiffer	T1	1	N	N0	N	High	6.02	3.5	6	9	9	6	4	9
33	2	1	3	large	poor	T3	3	Y	N2	N	High	6.37	1.85	9	9	6	9	6	9
34	1	1	2	large	poor	T4	3	Y	N3	N	High	8.35	4.38	9	0	3	6	4	6
35	1	1	2	large	well	T2	2	Y	N1	N	High	5.52	2.31	9	3	9	9	6	4
36	2	1	2	large	moderate	T3	3	Y	N3	N	Low	10.68	2.63	9	4	6	9	9	9
37	2	1	1	small	poor	T3	3	Y	N3	N	High	9.35	1.27	6	2	6	6	6
38	1	2	2	large	moderate	T4	4	Y	N3	Y	High	8.88	1.54	9	1	6	3	9
39	1	2	2	small	moderate	T4	4	N	N3	Y	High	7.29	1.81	9	1	4		9
40	1	1	2	large	poor	T2	3	Y	N3	N	High	8.43	4.61	4	2	6		6
41	2	2	1	small	moderate	T2	1	N	N0	N	High	9.91	6.9	2	3	9		4
42	2	1	2	small	poor	T2	2	N	N0	N	Low	12.51	6.42	2	3	4		3
43	1	1	1	small	moderate	T3	3	Y	N2	N	High	8.36	0.57	9	6			9
44	1	1	3	small	undiffer	T3	3	Y	N1	N	Low	11.02	2.11	9	4			9
45	2	2	1	small	moderate	T2	3	Y	N3	N	High	9.05	0.8	9	2
46	2	1	1	small	undiffer	T4	2	N	N0	N	High	8.44	0.56	9	0
47	1	1	2	large	poor	T1	3	Y	N3	N	High	0.83	0.57	9	6
48	1	1	1	large	poor	T2	2	N	N0	N	High	1.84	1.52	9	6
49	1	2	1	small	poor	T1	1	N	N0	N	Low	4.51	0.65	9	4
50	2	1	2	small	poor	T2	3	Y	N3	N	High	6.63	1.53	9	6
51	1	1	1	small	moderate	T3	3	Y	N2	N	Low	7.68	0.03	9	2
52	1	1	2	small	moderate	T2	3	N	N0	N	High	10.73	2.68	6	3
53	1	1	1	small	poor	T2	3	Y	N3	N	Low	10.58	0.39	9	6
54	2	2	2	large	moderate	T2	1	N	N0	N	High	7.35	0.77	9	6
55	2	2	3	large	poor	T2	1	N	N0	N	High	5.11	1.83	9	6
56	2	1	2	large	poor	T3	3	Y	N1	N	High	3.9	0.58	9	6
57	2	1	3	small	poor	T1	1	N	N0	N	High	8.42	0.34	9	2
58	2	2	1	large	poor	T3	3	Y	N2	N	High	8.8	3.38	6	3
59	1	2	2	large	poor	T1	1	N	N0	N	Low	10.53	6.07	3	4
60	2	1	1	small	poor	T1	1	N	N0	N	High	7.3	1.09	9	2
61	2	1	2	large	moderate	T1	2	N	N0	N	High	9.86	2.8	9	1
62	2	1	2	large	moderate	T2	1	N	N0	N	Low	12.2	6.99	6	1
63	1	1	1	large	undiffer	T1	1	N	N0	N	Low	11.06	4.06	6	6
64	2	2	3	small	well	T2	1	N	N0	N	Low	9.96	5.05	4	4
65	2	1	2	small	poor	T1	1	N	N0	N	High	5.83	2.54	6	9
66	2	2	2	large	poor	T2	2	Y	N1	N	Low	11.11	4.48	6	6
67	1	2	1	small	well	T2	2	N	N0	N	High	11.34	4.03	4	4
68	2	1	2	large	poor	T3	2	N	N0	N	High	10.25	4.15	4	4
69	2	1	1	large	moderate	T2	1	N	N0	N	Low	11.01	3.83	6	1
70	1	1	1	small	undiffer	T2	3	Y	N3	N	High	8.08	4.62	4	2
71	2	2	1	small	poor	T1	1	N	N0	N	Low	10.24	4.85	4	3
72	1	1	3	small	undiffer	T2	2	Y	N1	N	Low	12.54	2.99	6	2
73	1	1	1	small	moderate	T2	1	N	N0	N	Low	8.75	1.27	9	6
74	2	1	3	small	undiffer	T1	1	N	N0	N	Low	10.38	2.99	6	6
75	2	1	3	small	moderate	T2	1	N	N0	N	Low	8.43	1.45	9	9
76	1	1	1	large	moderate	T4	4	Y	N2	Y	High	7.78	1.86	9	2
77	2	1	1	small	moderate	T2	1	N	N0	N	Low	9.04	1.64	9	9
78	2	2	2	small	poor	T2	1	N	N0	N	Low	8.34	3.39	6	3
79	1	2	3	large	moderate	T2	2	Y	N1	N	Low	9.68	4.05	4	4
80	2	1	1	small	moderate	T2	1	N	N0	N	Low	10.88	6.33	3	1
Age:1<50years,2>50years
Location:1=Distal,2=Middle.3=Proximal
Sex:1=male,2=female.
