# Supplementary material for: E2F1 induces TINCR transcriptional activity and accelerates gastric cancer progression via activation of TINCR/STAU1/CDKN2B signaling axis
Source: Cell Death Dis. 2017 Jun 1;8(6):e2837–. doi: 10.1038/cddis.2017.205 (PMC5520882; doi:10.1038/cddis.2017.205)
Supplement: Supplementary Table S3 [file cddis2017205x6.xls]

## Sheet: Sheet1
Suppl.tableS3.RNA interactome analysis with high throughput sequencing for TINCR(PLAC2)
chr	start	stop	strand	GeneSymbol	gene_exon	even	odd	input	length	even_rpkm	odd_rpkm	input_rpkm	escore	log2_escore
chr19	5518875	5518975	-	PLAC2	NR_027064_exon_2_0_chr19_5518676_r_2	155	910	1	100	260.169	612.444	0.557192	466.928	8.86706
chr19	5510177	5510277	-	PLAC2	NR_027064_exon_0_0_chr19_5509178_r_10	2864	26732	22	100	4807.25	17991	12.2582	392.165	8.61532
chr19	5511277	5511377	-	PLAC2	NR_027064_exon_0_0_chr19_5509178_r_21	598	5463	5	100	1003.75	3676.68	2.78596	360.288	8.49301
chr19	5511977	5512077	-	PLAC2	NR_027064_exon_0_0_chr19_5509178_r_28	3498	20789	31	100	5871.42	13991.3	17.273	339.92	8.40905
chr19	5512077	5512177	-	PLAC2	NR_027064_exon_0_0_chr19_5509178_r_29	8225	24783	75	100	13805.7	16679.3	41.7894	330.364	8.36791
chr19	5510077	5510177	-	PLAC2	NR_027064_exon_0_0_chr19_5509178_r_9	6610	25160	62	100	11094.9	16933.1	34.5459	321.165	8.32717
chr19	5510877	5510977	-	PLAC2	NR_027064_exon_0_0_chr19_5509178_r_17	212	16191	2	100	355.844	10896.8	1.11438	319.319	8.31885
chr19	5510677	5510777	-	PLAC2	NR_027064_exon_0_0_chr19_5509178_r_15	7315	49198	72	100	12278.3	33111	40.1178	306.055	8.25765
chr19	5510277	5510377	-	PLAC2	NR_027064_exon_0_0_chr19_5509178_r_11	769	11829	8	100	1290.77	7961.1	4.45754	289.571	8.17777
chr19	5510577	5510677	-	PLAC2	NR_027064_exon_0_0_chr19_5509178_r_14	7453	43378	78	100	12509.9	29194.1	43.461	287.842	8.16914
chr19	5509577	5509677	-	PLAC2	NR_027064_exon_0_0_chr19_5509178_r_4	4603	57512	50	100	7726.17	38706.5	27.8596	277.325	8.11543
chr19	5513192	5513292	-	PLAC2	NR_027064_exon_1_0_chr19_5513093_r_1	182	6106	2	100	305.488	4109.43	1.11438	274.132	8.09873
chr19	5518775	5518875	-	PLAC2	NR_027064_exon_2_0_chr19_5518676_r_1	531	5106	6	100	891.287	3436.42	3.34315	266.601	8.05854
chr19	5512177	5512277	-	PLAC2	NR_027064_exon_0_0_chr19_5509178_r_30	3513	22139	40	100	5896.6	14899.9	22.2877	264.567	8.04749
chr19	5518675	5518775	-	PLAC2	NR_027064_exon_2_0_chr19_5518676_r_0	1635	10794	19	100	2744.36	7264.53	10.5867	259.228	8.01808
chr19	5509977	5510077	-	PLAC2	NR_027064_exon_0_0_chr19_5509178_r_8	12132	45958	143	100	20363.7	30930.4	79.6785	255.573	7.99759
chr19	5512377	5512477	-	PLAC2	NR_027064_exon_0_0_chr19_5509178_r_32	159	5368	2	100	266.883	3612.75	1.11438	239.489	7.90381
chr19	5509477	5509577	-	PLAC2	NR_027064_exon_0_0_chr19_5509178_r_3	5516	53778	70	100	9258.65	36193.4	39.0035	237.38	7.89106
chr19	5511777	5511877	-	PLAC2	NR_027064_exon_0_0_chr19_5509178_r_26	629	16379	8	100	1055.78	11023.3	4.45754	236.853	7.88785
chr19	5511177	5511277	-	PLAC2	NR_027064_exon_0_0_chr19_5509178_r_20	389	2419	5	100	652.939	1628.02	2.78596	234.368	7.87263
chr19	5509377	5509477	-	PLAC2	NR_027064_exon_0_0_chr19_5509178_r_2	4463	15827	61	100	7491.18	10651.8	33.9887	220.402	7.78399
chr19	5509877	5509977	-	PLAC2	NR_027064_exon_0_0_chr19_5509178_r_7	3240	15977	46	100	5438.36	10752.8	25.6308	212.18	7.72915
chr19	5509777	5509877	-	PLAC2	NR_027064_exon_0_0_chr19_5509178_r_6	2528	19500	38	100	4243.27	13123.8	21.1733	200.406	7.64679
chr19	5513092	5513192	-	PLAC2	NR_027064_exon_1_0_chr19_5513093_r_0	423	26355	7	100	710.009	17737.3	3.90035	182.037	7.50809
chr19	5509677	5509777	-	PLAC2	NR_027064_exon_0_0_chr19_5509178_r_5	1841	34330	32	100	3090.13	23104.6	17.8302	173.309	7.43721
chr19	5510777	5510877	-	PLAC2	NR_027064_exon_0_0_chr19_5509178_r_16	684	25457	12	100	1148.1	17133	6.68631	171.709	7.42382
chr19	48742875	48742975	-	XRCC1	NM_006297_exon_6_0_chr19_48742876_r_0	114	1451	2	100	191.35	976.545	1.11438	171.709	7.42382
chr19	5512277	5512377	-	PLAC2	NR_027064_exon_0_0_chr19_5509178_r_31	562	13642	10	100	943.321	9181.28	5.57192	169.299	7.40343
chr19	5511877	5511977	-	PLAC2	NR_027064_exon_0_0_chr19_5509178_r_27	896	44773	17	100	1503.94	30132.9	9.47227	158.773	7.31082
chr19	47490026	47490126	+	CIC	NM_015125_exon_16_0_chr19_47489927_f_1	45	207	1	100	75.5328	139.314	0.557192	135.56	7.08279
chr19	5511377	5511477	-	PLAC2	NR_027064_exon_0_0_chr19_5509178_r_22	180	3343	4	100	302.131	2249.89	2.22877	135.56	7.08279
chr11	65800690	65800790	+	RAB1B	NM_030981_exon_5_0_chr11_65800091_f_6	43	540	1	100	72.1758	363.428	0.557192	129.535	7.0172
chr19	5511077	5511177	-	PLAC2	NR_027064_exon_0_0_chr19_5509178_r_19	80	3764	2	100	134.281	2533.23	1.11438	120.498	6.91286
chr19	5509277	5509377	-	PLAC2	NR_027064_exon_0_0_chr19_5509178_r_1	19148	19354	197	100	32140.1	13025.5	109.767	118.665	6.89076
chr2	128470393	128470493	-	SAP130	NM_001145928_exon_10_0_chr2_128470394_r_0	36	106	1	100	60.4263	71.3396	0.557192	108.448	6.76086
chr12	6749918	6750018	+	PTMS	NM_002824_exon_4_0_chr12_6749819_f_1	66	2153	2	100	110.781	1449	1.11438	99.4105	6.63533
chr12	6749818	6749918	+	PTMS	NM_002824_exon_4_0_chr12_6749819_f_0	26	1947	1	100	43.6412	1310.36	0.557192	78.3234	6.29137
chr19	5510977	5511077	-	PLAC2	NR_027064_exon_0_0_chr19_5509178_r_18	26	7207	1	100	43.6412	4850.42	0.557192	78.3234	6.29137
chr12	54674247	54674347	+	RAB5B	NM_001252037_exon_4_0_chr12_54672148_f_21	22	71	1	100	36.9272	47.7841	0.557192	66.2737	6.05036
chr19	5509177	5509277	-	PLAC2	NR_027064_exon_0_0_chr19_5509178_r_0	23265	13768	255	100	39050.5	9266.08	142.084	65.2155	6.02714
chr7	90732518	90732618	+	FZD1	NM_003505_exon_0_0_chr7_90731719_f_8	20	50	1	100	33.5701	33.6508	0.557192	60.2488	5.91286
chr1	150999160	150999260	+	KPRP	NM_001025231_exon_1_0_chr1_150998661_f_5	21	49	1	100	35.2487	32.9778	0.557192	59.1856	5.88717
chr10	90764955	90765055	+	FAS	NM_152871_exon_7_0_chr10_90763856_f_11	19	50	1	100	31.8916	33.6508	0.557192	57.2363	5.83886
chr11	56844528	56844628	-	TNKS1BP1	NM_033396_exon_9_0_chr11_56844129_r_4	38	47	1	100	63.7833	31.6317	0.557192	56.7699	5.82705
chr2	220112412	220112512	-	CHPF	NM_024536_exon_0_0_chr2_220111913_r_5	18	269	1	100	30.2131	181.041	0.557192	54.2239	5.76086
chr6	7227286	7227386	-	SSR1	NM_003144_exon_0_0_chr6_7226287_r_10	17	50	1	100	28.5346	33.6508	0.557192	51.2115	5.67839
chr7	2668727	2668827	+	TTYH3	NM_025250_exon_13_0_chr7_2667828_f_9	17	66	1	100	28.5346	44.419	0.557192	51.2115	5.67839
chr4	26628430	26628530	+	STIM2	NM_001169118_exon_11_0_chr4_26628431_f_0	80	116	3	100	134.281	78.0698	1.67158	46.7043	5.54548
chr11	10786927	10787027	-	EIF4G2	NM_001418_exon_21_0_chr11_10786828_r_1	33	74	2	100	55.3907	49.8031	1.11438	44.6912	5.48192
chr16	30143450	30143550	-	LOC613037	NR_002555_exon_0_0_chr16_30141851_r_16	15	37	1	100	25.1776	24.9016	0.557192	44.6912	5.48192
chr19	63466528	63466628	+	ZNF544	NM_014480_exon_6_0_chr19_63464029_f_25	25	37	1	100	41.9627	24.9016	0.557192	44.6912	5.48192
chr3	9075034	9075134	-	SRGAP3	NM_001033117_exon_15_0_chr3_9074935_r_1	30	35	1	100	50.3552	23.5555	0.557192	42.2754	5.40175
chr2	204014083	204014183	-	RAPH1	NM_213589_exon_0_0_chr2_204006784_r_73	33	35	1	100	55.3907	23.5555	0.557192	42.2754	5.40175
chr14	103094933	103095033	-	BAG5	NM_001015048_exon_0_0_chr14_103092634_r_23	14	37	1	100	23.4991	24.9016	0.557192	42.1741	5.39829
chr19	47489926	47490026	+	CIC	NM_015125_exon_16_0_chr19_47489927_f_0	40	256	3	100	67.1403	172.292	1.67158	40.1658	5.3279
chr17	35897213	35897313	-	TNS4	NM_032865_exon_9_0_chr17_35896814_r_4	332	901	25	100	557.264	606.387	13.9298	40.0052	5.32212
chr8	43175587	43175687	+	HGSNAT	NM_152419_exon_17_0_chr8_43173688_f_19	13	34	1	100	21.8206	22.8825	0.557192	39.1617	5.29137
chr3	191081846	191081946	+	TP63	NM_001114979_exon_10_0_chr3_191080547_f_13	26	32	1	100	43.6412	21.5365	0.557192	38.6518	5.27246
chr3	191080946	191081046	+	TP63	NM_001114982_exon_8_0_chr3_191080547_f_4	26	32	1	100	43.6412	21.5365	0.557192	38.6518	5.27246
chr7	128554460	128554560	+	LOC407835	NR_002144_exon_0_0_chr7_128553561_f_9	24	30	1	100	40.2842	20.1905	0.557192	36.2361	5.17935
chr5	520141	520241	+	EXOC3	NM_007277_exon_12_0_chr5_519842_f_3	40	30	1	100	67.1403	20.1905	0.557192	36.2361	5.17935
chr4	115043488	115043588	-	ARSJ	NM_024590_exon_0_0_chr4_115040889_r_26	12	123	1	100	20.1421	82.7809	0.557192	36.1493	5.17589
chr11	78453430	78453530	-	ODZ4	NM_001098816_exon_28_0_chr11_78453431_r_0	12	48	1	100	20.1421	32.3047	0.557192	36.1493	5.17589
chr2	27697823	27697923	+	ZNF512	NM_032434_exon_13_0_chr2_27697524_f_3	152	316	11	100	255.133	212.673	6.12911	34.6988	5.11681
chr3	52058876	52058976	-	DUSP7	NM_001947_exon_0_0_chr3_52057977_r_9	88	85	3	100	147.709	57.2063	1.67158	34.223	5.09689
chr2	204014283	204014383	-	RAPH1	NM_213589_exon_0_0_chr2_204006784_r_75	25	27	1	100	41.9627	18.1714	0.557192	32.6125	5.02735
chr2	100978293	100978393	+	NPAS2	NM_002518_exon_20_0_chr2_100978294_f_0	81	81	3	100	135.959	54.5142	1.67158	32.6125	5.02735
chr9	98743560	98743660	+	FAM22G	NM_001045477_exon_6_0_chr9_98741661_f_19	10	53	1	100	16.7851	35.6698	0.557192	30.1244	4.91286
chrX	129027075	129027175	-	ELF4	NM_001421_exon_0_0_chrX_129026576_r_5	20	92	2	100	33.5701	61.9174	1.11438	30.1244	4.91286
chr17	16675271	16675371	-	KRT16P2	NR_029392_exon_1_0_chr17_16675172_r_1	10	45	1	100	16.7851	30.2857	0.557192	30.1244	4.91286
chr19	12683109	12683209	-	TNPO2	NM_013433_exon_14_0_chr19_12683110_r_0	796	497	20	100	1336.09	334.489	11.1438	30.0156	4.90764
chr17	35897113	35897213	-	TNS4	NM_032865_exon_9_0_chr17_35896814_r_3	558	2957	57	100	936.607	1990.11	31.76	29.4902	4.88216
chr3	153500683	153500783	+	MBNL1	NM_207293_exon_0_0_chr3_153499884_f_8	58	277	6	100	97.3534	186.425	3.34315	29.1202	4.86395
chr20	774484	774584	+	FAM110A	NM_031424_exon_0_0_chr20_773285_f_12	66	71	3	100	110.781	47.7841	1.67158	28.5862	4.83725
chr10	105349773	105349873	-	SH3PXD2A	NM_014631_exon_0_0_chr10_105343774_r_60	62	70	3	100	104.067	47.1111	1.67158	28.1836	4.81678
chr14	22665343	22665443	-	SLC7A8	NM_012244_exon_0_0_chr14_22664344_r_10	187	629	20	100	313.881	423.327	11.1438	28.1663	4.8159
chr1	15265112	15265212	+	KAZN	NM_001018000_exon_7_0_chr1_15264713_f_4	10	23	1	100	16.7851	15.4794	0.557192	27.781	4.79603
chr4	115043388	115043488	-	ARSJ	NM_024590_exon_0_0_chr4_115040889_r_25	9	37	1	100	15.1066	24.9016	0.557192	27.1119	4.76086
chr1	31679697	31679797	+	SERINC2	NM_018565_exon_9_0_chr1_31679498_f_2	9	23	1	100	15.1066	15.4794	0.557192	27.1119	4.76086
chr1	27353560	27353660	-	SLC9A1	NM_003047_exon_11_0_chr1_27353061_r_5	18	64	2	100	30.2131	43.073	1.11438	27.1119	4.76086
chr10	105349873	105349973	-	SH3PXD2A	NM_014631_exon_0_0_chr10_105343774_r_61	18	91	2	100	30.2131	61.2444	1.11438	27.1119	4.76086
chr2	128470493	128470593	-	SAP130	NM_001145928_exon_10_0_chr2_128470394_r_1	18	56	2	100	30.2131	37.6889	1.11438	27.1119	4.76086
chr7	72494646	72494746	-	BAZ1B	NM_032408_exon_1_0_chr7_72494447_r_2	9	23	1	100	15.1066	15.4794	0.557192	27.1119	4.76086
chr16	2758998	2759098	+	SRRM2	NM_016333_exon_11_0_chr16_2758999_f_0	241	67	3	100	404.52	45.092	1.67158	26.9757	4.75359
chr5	520241	520341	+	EXOC3	NM_007277_exon_12_0_chr5_519842_f_4	27	22	1	100	45.3197	14.8063	0.557192	26.5731	4.7319
chr15	89366587	89366687	-	VPS33B	NM_018668_exon_22_0_chr15_89366388_r_2	15	22	1	100	25.1776	14.8063	0.557192	26.5731	4.7319
chr5	124012370	124012470	-	ZNF608	NM_020747_exon_5_0_chr5_124010271_r_21	68	233	8	100	114.139	156.813	4.45754	25.6057	4.67839
chrX	129027175	129027275	-	ELF4	NM_001127197_exon_0_0_chrX_129026576_r_6	17	225	2	100	28.5346	151.428	1.11438	25.6057	4.67839
chr14	22898965	22899065	-	EFS	NM_032459_exon_2_0_chr14_22898366_r_6	12	21	1	100	20.1421	14.1333	0.557192	25.3653	4.66478
chr17	45422667	45422767	-	DLX3	NM_005220_exon_0_0_chr17_45422368_r_3	9	21	1	100	15.1066	14.1333	0.557192	25.3653	4.66478
chr16	86421729	86421829	-	SLC7A5	NM_003486_exon_0_0_chr16_86421130_r_6	63	21	1	100	105.746	14.1333	0.557192	25.3653	4.66478
chr19	59664657	59664757	+	LENG8	NM_052925_exon_15_0_chr19_59663758_f_9	13	21	1	100	21.8206	14.1333	0.557192	25.3653	4.66478
chr19	15132343	15132443	-	NOTCH3	NM_000435_exon_0_0_chr19_15131444_r_9	34	84	4	100	57.0693	56.5333	2.22877	25.3653	4.66478
chr3	9074934	9075034	-	SRGAP3	NM_014850_exon_15_0_chr3_9074935_r_0	27	21	1	100	45.3197	14.1333	0.557192	25.3653	4.66478
chr11	10487209	10487309	-	MTRNR2L8	NM_001190702_exon_0_0_chr11_10486010_r_12	32869	25014	1215	100	55170.9	16834.8	676.989	24.8672	4.63617
chr17	21946563	21946663	+	MTRNR2L1	NM_001190452_exon_0_0_chr17_21946564_f_0	195	61	3	100	327.309	41.0539	1.67158	24.56	4.61824
chr10	76594408	76594508	+	SAMD8	NM_144660_exon_2_0_chr10_76594409_f_0	57	162	7	100	95.6749	109.028	3.90035	24.5299	4.61647
chr3	185120817	185120917	-	ABCC5	NM_005688_exon_0_0_chr3_185120418_r_4	87	81	4	100	146.03	54.5142	2.22877	24.4594	4.61231
chr1	152823557	152823657	-	ADAR	NM_001193495_exon_0_0_chr1_152821158_r_24	92	202	10	100	154.423	135.949	5.57192	24.399	4.60875
chr4	52640766	52640866	+	SPATA18	NM_145263_exon_8_0_chr4_52640667_f_1	11	20	1	100	18.4636	13.4603	0.557192	24.1574	4.59439
chr3	122674886	122674986	-	POLQ	NM_199420_exon_9_0_chr3_122674887_r_0	13	20	1	100	21.8206	13.4603	0.557192	24.1574	4.59439
chr17	24645226	24645326	-	NUFIP2	NM_020772_exon_3_0_chr17_24644927_r_3	14	20	1	100	23.4991	13.4603	0.557192	24.1574	4.59439
chr19	12682434	12682534	-	TNPO2	NM_013433_exon_13_0_chr19_12682435_r_0	16	72	2	100	26.8561	48.4571	1.11438	24.0995	4.59093
chr16	84245900	84246000	+	KIAA0182	NM_014615_exon_4_0_chr16_84245901_f_0	8	28	1	100	13.4281	18.8444	0.557192	24.0995	4.59093
chr3	75560976	75561076	-	FAM86DP	NR_024241_exon_4_0_chr3_75560977_r_0	24	91	3	100	40.2842	61.2444	1.67158	24.0995	4.59093
chr2	220112312	220112412	-	CHPF	NM_001195731_exon_0_0_chr2_220111913_r_4	8	191	1	100	13.4281	128.546	0.557192	24.0995	4.59093
chr12	6915170	6915270	+	ATN1	NM_001940_exon_4_0_chr12_6914971_f_2	118	39	2	100	198.064	26.2476	1.11438	23.5535	4.55787
chr14	22665443	22665543	-	SLC7A8	NM_182728_exon_0_0_chr14_22664344_r_11	77	326	10	100	129.245	219.403	5.57192	23.1958	4.53579
chr13	41792523	41792623	+	AKAP11	NM_016248_exon_12_0_chr13_41791224_f_13	183	38	2	100	307.167	25.5746	1.11438	22.9495	4.52039
chr11	597965	598065	+	PHRF1	NM_020901_exon_13_0_chr11_597066_f_9	16	19	1	100	26.8561	12.7873	0.557192	22.9495	4.52039
chr1	181789275	181789375	+	SMG7	NM_173156_exon_21_0_chr1_181787576_f_17	15	39	2	100	25.1776	26.2476	1.11438	22.5933	4.49782
chr12	51153748	51153848	-	KRT6C	NM_173086_exon_8_0_chr12_51153249_r_5	247	224	12	100	414.591	150.755	6.68631	22.5469	4.49486
chr7	128554060	128554160	+	LOC407835	NR_002144_exon_0_0_chr7_128553561_f_5	24	37	2	100	40.2842	24.9016	1.11438	22.3456	4.48192
chrX	48666171	48666271	-	OTUD5	NM_001136157_exon_2_0_chrX_48666072_r_1	9	18	1	100	15.1066	12.1143	0.557192	21.7416	4.44239
chr1	43662674	43662774	+	SZT2	NM_015284_exon_15_0_chr1_43662475_f_2	696	36	2	100	1168.24	24.2286	1.11438	21.7416	4.44239
chr15	42630365	42630465	+	EIF3J	NM_003758_exon_2_0_chr15_42630366_f_0	42	36	2	100	70.4973	24.2286	1.11438	21.7416	4.44239
chr11	129565558	129565658	+	ST14	NM_021978_exon_6_0_chr11_129565559_f_0	44	72	4	100	73.8543	48.4571	2.22877	21.7416	4.44239
chr1	112801275	112801375	+	CTTNBP2NL	NM_018704_exon_5_0_chr1_112800076_f_12	46	105	6	100	77.2113	70.6666	3.34315	21.1377	4.40175
chr4	25369660	25369760	-	SEL1L3	NM_015187_exon_3_0_chr4_25369661_r_0	7	42	1	100	11.7496	28.2666	0.557192	21.0871	4.39829
chrX	64877615	64877715	+	MSN	NM_002444_exon_12_0_chrX_64876316_f_13	21	109	3	100	35.2487	73.3587	1.67158	21.0871	4.39829
chr1	153579828	153579928	-	ASH1L	NM_018489_exon_4_0_chr1_153579729_r_1	7	18	1	100	11.7496	12.1143	0.557192	21.0871	4.39829
chr5	134752610	134752710	-	H2AFY	NM_138610_exon_7_0_chr5_134752511_r_1	14	119	2	100	23.4991	80.0888	1.11438	21.0871	4.39829
chr17	38248540	38248640	+	PSME3	NM_176863_exon_10_0_chr17_38247041_f_15	14	157	2	100	23.4991	105.663	1.11438	21.0871	4.39829
chr18	11871087	11871187	+	GNAL	NM_001142339_exon_12_0_chr18_11870988_f_1	7	476	1	100	11.7496	320.355	0.557192	21.0871	4.39829
chr6	30679763	30679863	-	PPP1R10	NM_002714_exon_6_0_chr6_30679764_r_0	7	21	1	100	11.7496	14.1333	0.557192	21.0871	4.39829
chr11	10786827	10786927	-	EIF4G2	NM_001418_exon_21_0_chr11_10786828_r_0	148	69	4	100	248.419	46.4381	2.22877	20.8357	4.38099
chr3	191080846	191080946	+	TP63	NM_001114979_exon_10_0_chr3_191080547_f_3	27	34	2	100	45.3197	22.8825	1.11438	20.5338	4.35993
chr12	47732135	47732235	-	MLL2	NM_003482_exon_44_0_chr12_47730936_r_12	16	17	1	100	26.8561	11.4413	0.557192	20.5338	4.35993
chr19	46520939	46521039	+	CCDC97	NM_052848_exon_4_0_chr19_46520340_f_6	19	17	1	100	31.8916	11.4413	0.557192	20.5338	4.35993
chr17	35906164	35906264	-	TNS4	NM_032865_exon_11_0_chr17_35905765_r_4	8	17	1	100	13.4281	11.4413	0.557192	20.5338	4.35993
chr3	49040967	49041067	-	IMPDH2	NM_000884_exon_11_0_chr3_49040868_r_1	90	50	3	100	151.066	33.6508	1.67158	20.1312	4.33136
chr14	73275615	73275715	-	C14orf43	NM_194278_exon_10_0_chr14_73275016_r_6	69	50	3	100	115.817	33.6508	1.67158	20.1312	4.33136
chr20	42551917	42552017	+	TTPAL	NM_001039199_exon_4_0_chr20_42551318_f_6	18	33	2	100	30.2131	22.2095	1.11438	19.9298	4.31686
chr19	50605630	50605730	+	CD3EAP	NM_012099_exon_2_0_chr19_50603231_f_24	22	33	2	100	36.9272	22.2095	1.11438	19.9298	4.31686
chr17	45422767	45422867	-	DLX3	NM_005220_exon_0_0_chr17_45422368_r_4	13	103	2	100	21.8206	69.3206	1.11438	19.5809	4.29137
chr12	56281675	56281775	+	PIP4K2C	NM_001146260_exon_8_0_chr12_56281576_f_1	50	16	1	100	83.9254	10.7682	0.557192	19.3259	4.27246
chr3	191081746	191081846	+	TP63	NM_001114979_exon_10_0_chr3_191080547_f_12	26	32	2	100	43.6412	21.5365	1.11438	19.3259	4.27246
chr1	202659480	202659580	-	PIK3C2B	NM_002646_exon_0_0_chr1_202658381_r_11	16	16	1	100	26.8561	10.7682	0.557192	19.3259	4.27246
chr16	15617187	15617287	-	KIAA0430	NM_001184999_exon_11_0_chr16_15617188_r_0	15	32	2	100	25.1776	21.5365	1.11438	19.3259	4.27246
chr22	31224130	31224230	+	FBXO7	NM_001033024_exon_8_0_chr22_31224131_f_0	7	16	1	100	11.7496	10.7682	0.557192	19.3259	4.27246
chr17	4788754	4788854	+	RNF167	NM_015528_exon_9_0_chr17_4788755_f_0	17	32	2	100	28.5346	21.5365	1.11438	19.3259	4.27246
chr19	15132243	15132343	-	NOTCH3	NM_000435_exon_0_0_chr19_15131444_r_8	89	95	6	100	149.387	63.9365	3.34315	19.1246	4.25736
chr19	54848636	54848736	+	SCAF1	NM_021228_exon_6_0_chr19_54845937_f_27	116	124	8	100	194.707	83.4539	4.45754	18.722	4.22666
chr5	141223180	141223280	-	PCDH1	NM_032420_exon_2_0_chr5_141222981_r_2	31	4393	5	100	52.0337	2956.56	2.78596	18.6771	4.2232
chr17	37022435	37022535	-	KRT16	NM_005557_exon_7_0_chr17_37021936_r_5	55	121	8	100	92.3179	81.4349	4.45754	18.269	4.19133
chr1	247111225	247111325	-	ZNF692	NM_001136036_exon_0_0_chr1_247110826_r_4	40	15	1	100	67.1403	10.0952	0.557192	18.118	4.17935
chr11	46521477	46521577	-	AMBRA1	NM_017749_exon_12_0_chr11_46521378_r_1	24	15	1	100	40.2842	10.0952	0.557192	18.118	4.17935
chr1	152821557	152821657	-	ADAR	NM_015841_exon_0_0_chr1_152821158_r_4	72	218	12	100	120.853	146.717	6.68631	18.0746	4.17589
chr19	7590831	7590931	-	XAB2	NM_020196_exon_2_0_chr19_7590832_r_0	6	31	1	100	10.071	20.8635	0.557192	18.0746	4.17589
chr3	133861536	133861636	-	ACAD11	NM_032169_exon_19_0_chr3_133861137_r_4	6	108	1	100	10.071	72.6857	0.557192	18.0746	4.17589
chr1	202065873	202065973	+	ZC3H11A	NM_014827_exon_9_0_chr1_202065874_f_0	6	18	1	100	10.071	12.1143	0.557192	18.0746	4.17589
chr9	133362047	133362147	+	PRRC2B	NM_013318_exon_30_0_chr9_133360948_f_11	6	26	1	100	10.071	17.4984	0.557192	18.0746	4.17589
chr19	5511477	5511577	-	PLAC2	NR_027064_exon_0_0_chr19_5509178_r_23	6	1753	1	100	10.071	1179.8	0.557192	18.0746	4.17589
chr6	112004857	112004957	+	TRAF3IP2-AS1	NR_034110_exon_2_0_chr6_112004258_f_6	6	30	1	100	10.071	20.1905	0.557192	18.0746	4.17589
chr2	85408312	85408412	-	TGOLN2	NM_001206844_exon_3_0_chr2_85407613_r_7	6	128	1	100	10.071	86.146	0.557192	18.0746	4.17589
chr22	40723470	40723570	+	41885	NM_019106_exon_9_0_chr22_40720571_f_29	130	104	7	100	218.206	69.9936	3.90035	17.9455	4.16555
chr22	40723451	40723551	+	41885	NM_145733_exon_10_0_chr22_40722852_f_6	113	103	7	100	189.671	69.3206	3.90035	17.7729	4.15161
chr1	27353460	27353560	-	SLC9A1	NM_003047_exon_11_0_chr1_27353061_r_4	19	43	3	100	31.8916	28.9397	1.67158	17.3128	4.11377
chr5	141223200	141223300	-	PCDH1	NM_002587_exon_0_0_chr5_141222401_r_8	34	3218	6	100	57.0693	2165.76	3.34315	17.0705	4.09343
chr1	28664882	28664982	+	PHACTR4	NM_001048183_exon_4_0_chr1_28664783_f_1	34	153	6	100	57.0693	102.971	3.34315	17.0705	4.09343
chr12	51168119	51168219	-	KRT6A	NM_005554_exon_1_0_chr12_51168120_r_0	247	351	25	100	414.591	236.228	13.9298	16.9585	4.08394
chr17	1910682	1910782	-	SMG6	NM_017575_exon_0_0_chr17_1909883_r_8	182	28	2	100	305.488	18.8444	1.11438	16.9102	4.07982
chr19	11407961	11408061	+	PRKCSH	NM_001001329_exon_1_0_chr19_11407862_f_1	29	14	1	100	48.6767	9.42221	0.557192	16.9102	4.07982
chr4	140649641	140649741	-	SETD7	NM_030648_exon_0_0_chr4_140646642_r_30	14	28	2	100	23.4991	18.8444	1.11438	16.9102	4.07982
chr12	53050386	53050486	-	ZNF385A	NM_001130968_exon_0_0_chr12_53049187_r_12	6	14	1	100	10.071	9.42221	0.557192	16.9102	4.07982
chr1	158594862	158594962	+	NCSTN	NM_015331_exon_16_0_chr1_158594563_f_3	10	14	1	100	16.7851	9.42221	0.557192	16.9102	4.07982
chr6	25727753	25727853	+	LRRC16A	NM_001173977_exon_36_0_chr6_25727654_f_1	11	14	1	100	18.4636	9.42221	0.557192	16.9102	4.07982
chr1	3745487	3745587	-	CEP104	NM_014704_exon_14_0_chr1_3745388_r_1	10	14	1	100	16.7851	9.42221	0.557192	16.9102	4.07982
chr17	37957909	37958009	+	HSD17B1	NM_000413_exon_0_0_chr17_37957510_f_4	13	28	2	100	21.8206	18.8444	1.11438	16.9102	4.07982
chr17	8004889	8004989	-	VAMP2	NM_014232_exon_0_0_chr17_8003190_r_17	9	14	1	100	15.1066	9.42221	0.557192	16.9102	4.07982
chr5	79982574	79982674	-	MTRNR2L2	NM_001190470_exon_0_0_chr5_79981575_r_10	79	81	6	100	132.602	54.5142	3.34315	16.3062	4.02735
chr17	24925012	24925112	-	GIT1	NM_001085454_exon_0_0_chr17_24924613_r_4	86	27	2	100	144.352	18.1714	1.11438	16.3062	4.02735
chr19	54163593	54163693	-	GYS1	NM_001161587_exon_0_0_chr19_54163194_r_4	27	103	5	100	45.3197	69.3206	2.78596	16.2672	4.02389
chr20	774384	774484	+	FAM110A	NM_031424_exon_0_0_chr20_773285_f_11	245	185	14	100	411.234	124.508	7.80069	15.9611	3.99649
chr7	102796579	102796679	+	PSMC2	NM_002803_exon_11_0_chr7_102795580_f_10	6	13	1	100	10.071	8.7492	0.557192	15.7023	3.9729
chr19	47491315	47491415	+	CIC	NM_015125_exon_19_0_chr19_47490816_f_5	18	13	1	100	30.2131	8.7492	0.557192	15.7023	3.9729
chr19	11950	12050	-	WASH5P	NR_033266_exon_0_0_chr19_11951_r_0	13	13	1	100	21.8206	8.7492	0.557192	15.7023	3.9729
chr11	10487109	10487209	-	MTRNR2L8	NM_001190702_exon_0_0_chr11_10486010_r_11	58624	40601	3131	100	98400.8	27325.1	1744.57	15.663	3.96928
chr5	79982474	79982574	-	MTRNR2L2	NM_001190470_exon_0_0_chr5_79981575_r_9	258193	143245	11155	100	433379	96406.1	6215.48	15.5106	3.95519
chr15	42616813	42616913	+	EIF3J	NM_003758_exon_1_0_chr15_42616814_f_0	33	38	3	100	55.3907	25.5746	1.67158	15.2997	3.93543
chr12	51153648	51153748	-	KRT6C	NM_173086_exon_8_0_chr12_51153249_r_4	247	238	19	100	414.591	160.178	10.5867	15.1302	3.91935
chr15	56931261	56931361	+	FAM63B	NM_001040453_exon_7_0_chr15_56931262_f_0	15	25	2	100	25.1776	16.8254	1.11438	15.0984	3.91632
chr11	62359478	62359578	-	WDR74	NM_018093_exon_5_0_chr11_62359479_r_0	5	17	1	100	8.39254	11.4413	0.557192	15.0622	3.91286
chr16	87325714	87325814	-	PIEZO1	NM_001142864_exon_29_0_chr16_87325615_r_1	5	46	1	100	8.39254	30.9587	0.557192	15.0622	3.91286
chr19	45865151	45865251	-	NUMBL	NM_004756_exon_0_0_chr19_45863652_r_15	5	13	1	100	8.39254	8.7492	0.557192	15.0622	3.91286
chr7	143693383	143693483	+	ARHGEF5	NM_005435_exon_1_0_chr7_143690684_f_27	20	202	4	100	33.5701	135.949	2.22877	15.0622	3.91286
chr12	119145048	119145148	-	PXN	NM_001080855_exon_8_0_chr12_119145049_r_0	20	74	4	100	33.5701	49.8031	2.22877	15.0622	3.91286
chr5	172310917	172311017	+	ERGIC1	NM_001031711_exon_9_0_chr5_172310318_f_6	5	17	1	100	8.39254	11.4413	0.557192	15.0622	3.91286
chr1	6450971	6451071	-	PLEKHG5	NM_001042663_exon_1_0_chr1_6450472_r_5	5	25	1	100	8.39254	16.8254	0.557192	15.0622	3.91286
chr12	52812440	52812540	+	LOC400043	NR_026656_exon_1_0_chr12_52812041_f_4	10	34	2	100	16.7851	22.8825	1.11438	15.0622	3.91286
chr20	60302235	60302335	+	OSBPL2	NM_144498_exon_13_0_chr20_60302236_f_0	5	27	1	100	8.39254	18.1714	0.557192	15.0622	3.91286
chr17	71251488	71251588	+	ITGB4	NM_001005619_exon_24_0_chr17_71251389_f_1	5	18	1	100	8.39254	12.1143	0.557192	15.0622	3.91286
chr7	2668827	2668927	+	TTYH3	NM_025250_exon_13_0_chr7_2667828_f_10	5	15	1	100	8.39254	10.0952	0.557192	15.0622	3.91286
chr17	20346807	20346907	-	KRT16P3	NR_029393_exon_3_0_chr17_20346708_r_1	10	81	2	100	16.7851	54.5142	1.11438	15.0622	3.91286
chr1	117318460	117318560	+	PTGFRN	NM_020440_exon_6_0_chr1_117318361_f_1	5	17	1	100	8.39254	11.4413	0.557192	15.0622	3.91286
chr12	844536	844636	+	WNK1	NM_213655_exon_8_0_chr12_844537_f_0	5	21	1	100	8.39254	14.1333	0.557192	15.0622	3.91286
chr4	187747230	187747330	-	FAT1	NM_005245_exon_0_0_chr4_187745931_r_13	444	1149	90	100	745.257	773.295	50.1473	14.8614	3.89349
chr1	151271526	151271626	+	SPRR1B	NM_003125_exon_1_0_chr1_151271427_f_1	1740	16179	354	100	2920.6	10888.7	197.246	14.8069	3.8882
chr20	774350	774450	+	FAM110A	NM_207121_exon_1_0_chr20_773351_f_10	201	158	13	100	337.38	106.336	7.2435	14.6803	3.87581
chr19	59632296	59632396	+	TTYH1	NM_001201461_exon_5_0_chr19_59632297_f_0	69	24	2	100	115.817	16.1524	1.11438	14.4944	3.85743
chr13	41792423	41792523	+	AKAP11	NM_016248_exon_12_0_chr13_41791224_f_12	150	24	2	100	251.776	16.1524	1.11438	14.4944	3.85743
chr5	145814811	145814911	+	TCERG1	NM_001040006_exon_1_0_chr5_145814812_f_0	12	24	2	100	20.1421	16.1524	1.11438	14.4944	3.85743
chr7	73837463	73837563	+	NCF1	NM_000265_exon_7_0_chr7_73837464_f_0	43	12	1	100	72.1758	8.07618	0.557192	14.4944	3.85743
chr1	158594762	158594862	+	NCSTN	NM_015331_exon_16_0_chr1_158594563_f_2	39	24	2	100	65.4618	16.1524	1.11438	14.4944	3.85743
chr5	96123569	96123669	-	ERAP1	NM_016442_exon_0_0_chr5_96122270_r_13	6	12	1	100	10.071	8.07618	0.557192	14.4944	3.85743
chr11	129232417	129232517	+	TMEM45B	NM_138788_exon_4_0_chr11_129232418_f_0	10	24	2	100	16.7851	16.1524	1.11438	14.4944	3.85743
chr12	74711256	74711356	-	PHLDA1	NM_007350_exon_1_0_chr12_74710557_r_7	21	24	2	100	35.2487	16.1524	1.11438	14.4944	3.85743
chr16	28753327	28753427	+	ATXN2L	NM_145714_exon_17_0_chr16_28753328_f_0	93	154	13	100	156.101	103.644	7.2435	14.3086	3.83881
chr15	72676704	72676804	+	ARID3B	NM_006465_exon_8_0_chr15_72675005_f_17	24	59	5	100	40.2842	39.7079	2.78596	14.2529	3.83318
chr16	79637566	79637666	+	ATMIN	NM_015251_exon_3_0_chr16_79634267_f_33	37	59	5	100	62.1048	39.7079	2.78596	14.2529	3.83318
chr2	27697923	27698023	+	ZNF512	NM_032434_exon_13_0_chr2_27697524_f_4	133	106	9	100	223.241	71.3396	5.01473	14.226	3.83046
chr12	119145148	119145248	-	PXN	NM_001243756_exon_7_0_chr12_119145049_r_1	14	52	3	100	23.4991	34.9968	1.67158	14.058	3.81332
chr20	774450	774550	+	FAM110A	NM_001042353_exon_1_0_chr20_773351_f_11	202	125	11	100	339.058	84.1269	6.12911	13.7258	3.77882
chr8	129182407	129182507	+	PVT1	NR_003367_exon_8_0_chr8_129182408_f_0	23	45	4	100	38.6057	30.2857	2.22877	13.5885	3.76432
chr17	37810192	37810292	-	PTRF	NM_012232_exon_0_0_chr17_37807993_r_22	249	45	4	100	417.948	30.2857	2.22877	13.5885	3.76432
chr5	149915467	149915567	+	NDST1	NM_001543_exon_14_0_chr5_149912968_f_25	39	45	4	100	65.4618	30.2857	2.22877	13.5885	3.76432
chr6	31191943	31192043	-	CDSN	NM_001264_exon_0_0_chr6_31190844_r_11	9	40	2	100	15.1066	26.9206	1.11438	13.556	3.76086
chr19	12682534	12682634	-	TNPO2	NM_013433_exon_13_0_chr19_12682435_r_1	72	67	6	100	120.853	45.092	3.34315	13.4879	3.75359
chr20	3800929	3801029	+	MAVS	NM_020746_exon_6_0_chr20_3794330_f_66	5	11	1	100	8.39254	7.40317	0.557192	13.2866	3.7319
chr20	3796229	3796329	+	MAVS	NM_001206491_exon_5_0_chr20_3794330_f_19	14	11	1	100	23.4991	7.40317	0.557192	13.2866	3.7319
chr4	26628530	26628630	+	STIM2	NM_001169118_exon_11_0_chr4_26628431_f_1	42	11	1	100	70.4973	7.40317	0.557192	13.2866	3.7319
chr17	919958	920058	-	ABR	NM_001092_exon_14_0_chr17_919959_r_0	9	22	2	100	15.1066	14.8063	1.11438	13.2866	3.7319
chr12	55277346	55277446	-	BAZ2A	NM_013449_exon_0_0_chr12_55275647_r_17	14	33	3	100	23.4991	22.2095	1.67158	13.2866	3.7319
chr19	7590632	7590732	-	XAB2	NM_020196_exon_1_0_chr19_7590633_r_0	10	11	1	100	16.7851	7.40317	0.557192	13.2866	3.7319
chr19	16527162	16527262	-	SLC35E1	NM_024881_exon_1_0_chr19_16526963_r_2	51	55	5	100	85.6039	37.0158	2.78596	13.2866	3.7319
chr11	10486909	10487009	-	MTRNR2L8	NM_001190702_exon_0_0_chr11_10486010_r_9	5057	8769	798	100	8488.21	5901.67	444.639	13.2729	3.73042
chr12	52911996	52912096	-	CBX5	NM_012117_exon_0_0_chr12_52910997_r_10	26	2901	6	100	43.6412	1952.42	3.34315	13.0539	3.70641
chrX	55225648	55225748	-	MTRNR2L10	NM_001190708_exon_0_0_chrX_55224549_r_11	92	129	12	100	154.423	86.819	6.68631	12.9846	3.69873
chr3	191081046	191081146	+	TP63	NM_001114979_exon_10_0_chr3_191080547_f_5	26	32	3	100	43.6412	21.5365	1.67158	12.8839	3.6875
chr16	2759098	2759198	+	SRRM2	NM_016333_exon_11_0_chr16_2758999_f_1	66	32	3	100	110.781	21.5365	1.67158	12.8839	3.6875
chr16	83044427	83044527	+	ATP2C2	NM_014861_exon_19_0_chr16_83044428_f_0	11	21	2	100	18.4636	14.1333	1.11438	12.6826	3.66478
chr1	202659580	202659680	-	PIK3C2B	NM_002646_exon_0_0_chr1_202658381_r_12	63	21	2	100	105.746	14.1333	1.11438	12.6826	3.66478
chr11	6588723	6588823	-	TAF10	NM_006284_exon_0_0_chr11_6588624_r_1	9	21	2	100	15.1066	14.1333	1.11438	12.6826	3.66478
chr11	10487009	10487109	-	MTRNR2L8	NM_001190702_exon_0_0_chr11_10486010_r_10	91130	138564	13272	100	152962	93255.7	7395.06	12.6105	3.65656
chr5	145814911	145815011	+	TCERG1	NM_001040006_exon_1_0_chr5_145814812_f_1	22	52	5	100	36.9272	34.9968	2.78596	12.5618	3.65098
chr19	12925349	12925449	+	RAD23A	NM_005053_exon_8_0_chr19_12924750_f_6	30	41	4	100	50.3552	27.5936	2.22877	12.3807	3.63002
chr4	187747330	187747430	-	FAT1	NM_005245_exon_0_0_chr4_187745931_r_14	118	341	29	100	198.064	229.498	16.1586	12.2575	3.61559
chr22	36693577	36693677	+	POLR2F	NM_021974_exon_4_0_chr22_36693578_f_0	92	111	11	100	154.423	74.7047	6.12911	12.1885	3.60745
chr17	35069239	35069339	+	STARD3	NM_001165938_exon_7_0_chr17_35069240_f_0	5	10	1	100	8.39254	6.73015	0.557192	12.0787	3.59439
chr17	7774587	7774687	-	TRAPPC1	NM_021210_exon_0_0_chr17_7774388_r_2	5	10	1	100	8.39254	6.73015	0.557192	12.0787	3.59439
chr20	3796829	3796929	+	MAVS	NR_037921_exon_5_0_chr20_3794330_f_25	15	10	1	100	25.1776	6.73015	0.557192	12.0787	3.59439
chr9	118227424	118227524	-	ASTN2	NM_198186_exon_0_0_chr9_118227325_r_1	5	10	1	100	8.39254	6.73015	0.557192	12.0787	3.59439
chr19	2052892	2052992	-	AP3D1	NM_001077523_exon_0_0_chr19_2051993_r_9	11	10	1	100	18.4636	6.73015	0.557192	12.0787	3.59439
chrX	48813655	48813755	+	CCDC120	NM_001163323_exon_9_0_chrX_48811656_f_20	7	10	1	100	11.7496	6.73015	0.557192	12.0787	3.59439
chr16	30641984	30642084	+	SRCAP	NM_006662_exon_23_0_chr16_30641785_f_2	11	20	2	100	18.4636	13.4603	1.11438	12.0787	3.59439
chr1	2227318	2227418	+	SKI	NM_003036_exon_5_0_chr1_2227319_f_0	27	10	1	100	45.3197	6.73015	0.557192	12.0787	3.59439
chr16	88310479	88310579	+	LOC100128881	NR_036480_exon_2_0_chr16_88310380_f_1	16	10	1	100	26.8561	6.73015	0.557192	12.0787	3.59439
chr17	45143785	45143885	-	FAM117A	NM_030802_exon_0_0_chr17_45142686_r_11	11	20	2	100	18.4636	13.4603	1.11438	12.0787	3.59439
chr16	88310470	88310570	-	C16orf7	NM_004913_exon_11_0_chr16_88310371_r_1	16	10	1	100	26.8561	6.73015	0.557192	12.0787	3.59439
chr3	38158326	38158426	+	MYD88	NM_001172567_exon_4_0_chr3_38157627_f_7	4	15	1	100	6.71403	10.0952	0.557192	12.0498	3.59093
chr17	35897013	35897113	-	TNS4	NM_032865_exon_9_0_chr17_35896814_r_2	96	568	24	100	161.137	382.273	13.3726	12.0498	3.59093
chr19	45431563	45431663	-	AKT2	NM_001626_exon_0_0_chr19_45428064_r_35	4	162	1	100	6.71403	109.028	0.557192	12.0498	3.59093
chr15	57160426	57160526	+	RNF111	NM_017610_exon_7_0_chr15_57160427_f_0	12	77	3	100	20.1421	51.8222	1.67158	12.0498	3.59093
chr8	37851390	37851490	-	RAB11FIP1	NM_025151_exon_2_0_chr8_37851191_r_2	4	15	1	100	6.71403	10.0952	0.557192	12.0498	3.59093
chr3	49069798	49069898	-	QRICH1	NM_198880_exon_7_0_chr3_49069299_r_5	4	13	1	100	6.71403	8.7492	0.557192	12.0498	3.59093
chr2	202950094	202950194	+	BMPR2	NM_001204_exon_0_0_chr2_202949295_f_8	4	13	1	100	6.71403	8.7492	0.557192	12.0498	3.59093
chr7	44009976	44010076	+	SPDYE1	NM_175064_exon_2_0_chr7_44009977_f_0	4	28	1	100	6.71403	18.8444	0.557192	12.0498	3.59093
chr12	119146003	119146103	-	PXN	NM_001080855_exon_9_0_chr12_119145904_r_1	4	10	1	100	6.71403	6.73015	0.557192	12.0498	3.59093
chr7	44007113	44007213	+	SPDYE1	NM_175064_exon_0_0_chr7_44007014_f_1	4	24	1	100	6.71403	16.1524	0.557192	12.0498	3.59093
chr9	94416986	94417086	-	IPPK	NM_022755_exon_0_0_chr9_94415287_r_17	4	30	1	100	6.71403	20.1905	0.557192	12.0498	3.59093
chr2	202950294	202950394	+	BMPR2	NM_001204_exon_0_0_chr2_202949295_f_10	4	13	1	100	6.71403	8.7492	0.557192	12.0498	3.59093
chr12	6750018	6750118	+	PTMS	NM_002824_exon_4_0_chr12_6749819_f_2	12	719	3	100	20.1421	483.898	1.67158	12.0498	3.59093
chr2	202949794	202949894	+	BMPR2	NM_001204_exon_0_0_chr2_202949295_f_5	4	13	1	100	6.71403	8.7492	0.557192	12.0498	3.59093
chr2	128180477	128180577	-	WDR33	NM_018383_exon_0_0_chr2_128178278_r_22	4	19	1	100	6.71403	12.7873	0.557192	12.0498	3.59093
chr4	25368407	25368507	-	SEL1L3	NM_015187_exon_2_0_chr4_25368408_r_0	4	126	1	100	6.71403	84.7999	0.557192	12.0498	3.59093
chr12	47617558	47617658	-	ARF3	NM_001659_exon_0_0_chr12_47616259_r_13	4	16	1	100	6.71403	10.7682	0.557192	12.0498	3.59093
chr14	69250623	69250723	+	KIAA0247	NM_014734_exon_5_0_chr14_69247424_f_32	4	14	1	100	6.71403	9.42221	0.557192	12.0498	3.59093
chr3	14158293	14158393	+	TMEM43	NM_024334_exon_11_0_chr3_14158094_f_2	4	14	1	100	6.71403	9.42221	0.557192	12.0498	3.59093
chr8	37849153	37849253	-	RAB11FIP1	NM_001002814_exon_2_0_chr8_37847954_r_12	4	30	1	100	6.71403	20.1905	0.557192	12.0498	3.59093
chr9	130435608	130435708	+	SPTAN1	NM_003127_exon_55_0_chr9_130435309_f_3	67	200	17	100	112.46	134.603	9.47227	11.8726	3.56956
chr19	3416849	3416949	+	NFIC	NM_001245002_exon_10_0_chr19_3413750_f_31	20	39	4	100	33.5701	26.2476	2.22877	11.7767	3.55787
chr17	70773677	70773777	+	MRPS7	NM_015971_exon_4_0_chr17_70773378_f_3	25	58	6	100	41.9627	39.0349	3.34315	11.6761	3.54548
chr19	2428585	2428685	+	GADD45B	NM_015675_exon_3_0_chr19_2428486_f_1	27	247	7	100	45.3197	166.235	3.90035	11.6194	3.53846
chr1	112801175	112801275	+	CTTNBP2NL	NM_018704_exon_5_0_chr1_112800076_f_11	69	215	18	100	115.817	144.698	10.0295	11.5477	3.52953
chr2	33664100	33664200	-	FAM98A	NM_015475_exon_1_0_chr2_33664101_r_0	23	74	6	100	38.6057	49.8031	3.34315	11.5477	3.52953
chr5	79982374	79982474	-	MTRNR2L2	NM_001190470_exon_0_0_chr5_79981575_r_8	210096	129738	13631	100	352648	87315.7	7595.09	11.4963	3.5231
chr11	46521377	46521477	-	AMBRA1	NM_017749_exon_12_0_chr11_46521378_r_0	21	38	4	100	35.2487	25.5746	2.22877	11.4748	3.52039
chr1	154245462	154245562	-	SSR2	NM_003145_exon_0_0_chr1_154245463_r_0	19	65	5	100	31.8916	43.746	2.78596	11.4473	3.51693
chr16	2702523	2702623	-	PRSS27	NM_031948_exon_0_0_chr16_2702424_r_1	102	271	27	100	171.208	182.387	15.0442	11.3803	3.50847
chr19	54848736	54848836	+	SCAF1	NM_021228_exon_6_0_chr19_54845937_f_28	70	75	8	100	117.496	50.4762	4.45754	11.3238	3.50128
chr1	201977096	201977196	+	ATP2B4	NM_001001396_exon_21_0_chr1_201975297_f_18	148	56	6	100	248.419	37.6889	3.34315	11.2734	3.49486
chrX	129026975	129027075	-	ELF4	NM_001127197_exon_0_0_chrX_129026576_r_4	21	28	3	100	35.2487	18.8444	1.67158	11.2734	3.49486
chr19	18251662	18251762	-	JUND	NM_005354_exon_0_0_chr19_18251563_r_1	20	37	4	100	33.5701	24.9016	2.22877	11.1728	3.48192
chr5	149915567	149915667	+	NDST1	NM_001543_exon_14_0_chr5_149912968_f_26	221	37	4	100	370.95	24.9016	2.22877	11.1728	3.48192
chr1	61320867	61320967	+	NFIA	NM_001134673_exon_0_0_chr1_61320568_f_3	37	169	10	100	62.1048	113.74	5.57192	11.146	3.47846
chr22	19250953	19251053	+	MED15	NM_001003891_exon_6_0_chr22_19250754_f_2	30	46	5	100	50.3552	30.9587	2.78596	11.1124	3.4741
chr14	22665043	22665143	-	SLC7A8	NM_012244_exon_0_0_chr14_22664344_r_7	125	720	34	100	209.813	484.571	18.9445	11.0751	3.46925
chr17	21946763	21946863	+	MTRNR2L1	NM_001190452_exon_0_0_chr17_21946564_f_2	3065	4848	538	100	5144.63	3262.78	299.769	10.8843	3.44418
chr1	151271426	151271526	+	SPRR1B	NM_003125_exon_1_0_chr1_151271427_f_0	1303	12180	361	100	2187.1	8197.33	201.146	10.8732	3.4427
chrX	48813823	48813923	+	CCDC120	NM_001163321_exon_10_0_chrX_48813024_f_8	8	9	1	100	13.4281	6.05714	0.557192	10.8708	3.44239
chr9	130496095	130496195	+	SET	NM_001248001_exon_6_0_chr9_130495996_f_1	10	9	1	100	16.7851	6.05714	0.557192	10.8708	3.44239
chr19	2023734	2023834	-	MOB3A	NM_130807_exon_0_0_chr19_2022035_r_17	20	9	1	100	33.5701	6.05714	0.557192	10.8708	3.44239
chr4	85897302	85897402	-	WDFY3	NM_014991_exon_35_0_chr4_85897103_r_2	6	9	1	100	10.071	6.05714	0.557192	10.8708	3.44239
chr7	73835903	73836003	+	NCF1	NM_000265_exon_6_0_chr7_73835804_f_1	26	9	1	100	43.6412	6.05714	0.557192	10.8708	3.44239
chr7	141020335	141020435	-	KIAA1147	NM_001080392_exon_5_0_chr7_141020336_r_0	37	9	1	100	62.1048	6.05714	0.557192	10.8708	3.44239
chr1	26017025	26017125	+	SEPN1	NM_020451_exon_12_0_chr1_26014626_f_24	14	18	2	100	23.4991	12.1143	1.11438	10.8708	3.44239
chr1	26544622	26544722	-	AIM1L	NM_001039775_exon_18_0_chr1_26542823_r_18	8	9	1	100	13.4281	6.05714	0.557192	10.8708	3.44239
chr7	73835803	73835903	+	NCF1	NM_000265_exon_6_0_chr7_73835804_f_0	62	9	1	100	104.067	6.05714	0.557192	10.8708	3.44239
chr3	190087032	190087132	+	LPP	NM_001167672_exon_9_0_chr3_190074833_f_122	5	9	1	100	8.39254	6.05714	0.557192	10.8708	3.44239
chr16	12053504	12053604	+	SNX29	NM_032167_exon_7_0_chr16_12053205_f_3	6	9	1	100	10.071	6.05714	0.557192	10.8708	3.44239
chr9	138739066	138739166	-	SNHG7	NR_024542_exon_0_0_chr9_138738867_r_2	15	36	4	100	25.1776	24.2286	2.22877	10.8708	3.44239
chrX	48813855	48813955	+	CCDC120	NM_033626_exon_9_0_chrX_48811656_f_22	8	9	1	100	13.4281	6.05714	0.557192	10.8708	3.44239
chr10	103857314	103857414	-	LDB1	NM_003893_exon_0_0_chr10_103857315_r_0	16	9	1	100	26.8561	6.05714	0.557192	10.8708	3.44239
chr17	34139235	34139335	+	MLLT6	NM_005937_exon_19_0_chr17_34135336_f_39	9	9	1	100	15.1066	6.05714	0.557192	10.8708	3.44239
chr7	143612138	143612238	-	LOC728377	NR_033942_exon_12_0_chr7_143611839_r_3	9	18	2	100	15.1066	12.1143	1.11438	10.8708	3.44239
chr8	48810421	48810521	+	KIAA0146	NM_001080394_exon_19_0_chr8_48810422_f_0	51	54	6	100	85.6039	36.3428	3.34315	10.8708	3.44239
chrX	48813755	48813855	+	CCDC120	NM_033626_exon_9_0_chrX_48811656_f_21	12	9	1	100	20.1421	6.05714	0.557192	10.8708	3.44239
chr19	53578038	53578138	-	KDELR1	NM_006801_exon_0_0_chr19_53577639_r_4	10	9	1	100	16.7851	6.05714	0.557192	10.8708	3.44239
chr15	41873299	41873399	+	SERF2	NR_037672_exon_2_0_chr15_41873200_f_1	18	53	5	100	30.2131	35.6698	2.78596	10.8448	3.43893
chr1	153255419	153255519	+	ZBTB7B	NM_015872_exon_3_0_chr1_153255320_f_1	43	197	12	100	72.1758	132.584	6.68631	10.7946	3.43223
chr1	23282258	23282358	+	KDM1A	NM_015013_exon_18_0_chr1_23282259_f_0	25	84	7	100	41.9627	56.5333	3.90035	10.7587	3.42743
chr10	126292622	126292722	+	LHPP	NM_001167880_exon_5_0_chr10_126291823_f_8	14	100	4	100	23.4991	67.3015	2.22877	10.5435	3.39829
chr3	51408138	51408238	+	RBM15B	NM_013286_exon_0_0_chr3_51403739_f_44	7	306	2	100	11.7496	205.943	1.11438	10.5435	3.39829
chr1	111787467	111787567	-	WDR77	NM_024102_exon_3_0_chr1_111787468_r_0	7	19	2	100	11.7496	12.7873	1.11438	10.5435	3.39829
chr19	46504493	46504593	+	HNRNPUL1	NM_144732_exon_14_0_chr19_46504194_f_3	7	48	2	100	11.7496	32.3047	1.11438	10.5435	3.39829
chr7	100517006	100517106	+	TRIM56	NM_030961_exon_1_0_chr7_100517007_f_0	7	20	2	100	11.7496	13.4603	1.11438	10.5435	3.39829
chr1	32313890	32313990	+	TMEM39B	NM_018056_exon_2_0_chr1_32313791_f_1	38	17	2	100	63.7833	11.4413	1.11438	10.2669	3.35993
chrX	55225248	55225348	-	MTRNR2L10	NM_001190708_exon_0_0_chrX_55224549_r_7	34	127	10	100	57.0693	85.473	5.57192	10.2423	3.35647
chr11	10486392	10486492	-	MIR4485	NR_039705_exon_0_0_chr11_10486393_r_0	1745	8728	514	100	2929	5874.08	286.397	10.2271	3.35432
chr1	181789234	181789334	+	SMG7	NM_201569_exon_22_0_chr1_181788735_f_5	22	25	3	100	36.9272	16.8254	1.67158	10.0656	3.33136
chr7	143612238	143612338	-	LOC728377	NR_033942_exon_12_0_chr7_143611839_r_4	20	264	6	100	33.5701	177.676	3.34315	10.0415	3.3279
chr11	78453530	78453630	-	ODZ4	NM_001098816_exon_28_0_chr11_78453431_r_1	10	302	3	100	16.7851	203.251	1.67158	10.0415	3.3279
chr2	74586186	74586286	-	PCGF1	NM_032673_exon_2_0_chr2_74586187_r_0	20	51	6	100	33.5701	34.3238	3.34315	10.0415	3.3279
chr2	33213463	33213563	+	LTBP1	NM_206943_exon_4_0_chr2_33213364_f_1	20	227	6	100	33.5701	152.774	3.34315	10.0415	3.3279
chr20	29717321	29717421	-	BCL2L1	NM_001191_exon_0_0_chr20_29715922_r_14	39	33	4	100	65.4618	22.2095	2.22877	9.96492	3.31686
chr17	1910782	1910882	-	SMG6	NM_017575_exon_0_0_chr17_1909883_r_9	553	33	4	100	928.215	22.2095	2.22877	9.96492	3.31686
chr19	59664857	59664957	+	LENG8	NM_052925_exon_15_0_chr19_59663758_f_11	89	140	17	100	149.387	94.2221	9.47227	9.94716	3.31428
chr17	24645126	24645226	-	NUFIP2	NM_020772_exon_3_0_chr17_24644927_r_2	66	115	14	100	110.781	77.3968	7.80069	9.92178	3.3106
chr11	10486409	10486509	-	MTRNR2L8	NM_001190702_exon_0_0_chr11_10486010_r_4	2446	11585	743	100	4105.63	7796.88	413.994	9.91713	3.30992
chr16	2758162	2758262	+	SRRM2	NM_016333_exon_10_0_chr16_2751563_f_66	66	49	6	100	110.781	32.9778	3.34315	9.86427	3.30221
chr3	5000220	5000320	+	BHLHE40	NM_003670_exon_4_0_chr3_4999521_f_7	98	187	23	100	164.494	125.854	12.8154	9.8205	3.2958
chr3	5000120	5000220	+	BHLHE40	NM_003670_exon_4_0_chr3_4999521_f_6	78	222	24	100	130.924	149.409	13.3726	9.79043	3.29137
chr17	21946663	21946763	+	MTRNR2L1	NM_001190452_exon_0_0_chr17_21946564_f_1	46477	26653	3309	100	78012	17937.9	1843.75	9.72902	3.2823
chr22	29060676	29060776	-	SF3A1	NM_005877_exon_0_0_chr22_29057977_r_27	10	8	1	100	16.7851	5.38412	0.557192	9.66295	3.27246
chrX	48813723	48813823	+	CCDC120	NM_001163321_exon_10_0_chrX_48813024_f_7	7	8	1	100	11.7496	5.38412	0.557192	9.66295	3.27246
chr19	51970179	51970279	-	SLC1A5	NM_001145145_exon_0_0_chr19_51969980_r_2	4	8	1	100	6.71403	5.38412	0.557192	9.66295	3.27246
chr11	70823604	70823704	-	DHCR7	NM_001360_exon_0_0_chr11_70823105_r_5	27	24	3	100	45.3197	16.1524	1.67158	9.66295	3.27246
chr10	105345673	105345773	-	SH3PXD2A	NM_014631_exon_0_0_chr10_105343774_r_19	17	40	5	100	28.5346	26.9206	2.78596	9.66295	3.27246
chr9	115062472	115062572	+	SLC31A1	NM_001859_exon_4_0_chr9_115062373_f_1	241	304	38	100	404.52	204.597	21.1733	9.66295	3.27246
chr3	191081646	191081746	+	TP63	NM_001114979_exon_10_0_chr3_191080547_f_11	26	32	4	100	43.6412	21.5365	2.22877	9.66295	3.27246
chr17	19175758	19175858	+	EPN2	NM_148921_exon_8_0_chr17_19175759_f_0	7	16	2	100	11.7496	10.7682	1.11438	9.66295	3.27246
chr3	137242490	137242590	+	PPP2R3A	NM_002718_exon_3_0_chr3_137242391_f_1	5	8	1	100	8.39254	5.38412	0.557192	9.66295	3.27246
chr19	45976063	45976163	+	RAB4B	NM_016154_exon_0_0_chr19_45975964_f_1	7	8	1	100	11.7496	5.38412	0.557192	9.66295	3.27246
chr16	66434213	66434313	+	THAP11	NM_020457_exon_0_0_chr16_66433714_f_5	5	8	1	100	8.39254	5.38412	0.557192	9.66295	3.27246
chr16	30699070	30699170	-	ZNF629	NM_001080417_exon_0_0_chr16_30697271_r_18	17	32	4	100	28.5346	21.5365	2.22877	9.66295	3.27246
chr1	169793202	169793302	+	PRRC2C	NM_015172_exon_18_0_chr1_169793003_f_2	13	24	3	100	21.8206	16.1524	1.67158	9.66295	3.27246
chr6	138243864	138243964	+	TNFAIP3	NM_006290_exon_8_0_chr6_138243865_f_0	15	8	1	100	25.1776	5.38412	0.557192	9.66295	3.27246
chr5	134057515	134057615	+	SEC24A	NM_021982_exon_12_0_chr5_134057316_f_2	4	8	1	100	6.71403	5.38412	0.557192	9.66295	3.27246
chr16	30143350	30143450	-	LOC613037	NR_002555_exon_0_0_chr16_30141851_r_15	75	104	13	100	125.888	69.9936	7.2435	9.66295	3.27246
chr2	33213363	33213463	+	LTBP1	NM_206943_exon_4_0_chr2_33213364_f_0	16	266	5	100	26.8561	179.022	2.78596	9.6398	3.269
chr2	33213467	33213567	+	LTBP1	NM_001166264_exon_0_0_chr2_33213168_f_3	19	210	6	100	31.8916	141.333	3.34315	9.53939	3.2539
chr1	26930229	26930329	+	ARID1A	NM_139135_exon_2_0_chr1_26930230_f_0	19	51	6	100	31.8916	34.3238	3.34315	9.53939	3.2539
chr16	22453547	22453647	+	LOC100132247	NM_001135865_exon_6_0_chr16_22452448_f_11	79	134	17	100	132.602	90.1841	9.47227	9.52085	3.25109
chr11	10486509	10486609	-	MTRNR2L8	NM_001190702_exon_0_0_chr11_10486010_r_5	1839	8464	587	100	3086.78	5696.4	327.072	9.43761	3.23842
chr10	37931571	37931671	-	MTRNR2L7	NM_001190489_exon_0_0_chr10_37930372_r_12	38	39	5	100	63.7833	26.2476	2.78596	9.42138	3.23594
chr2	17700044	17700144	+	VSNL1	NM_003385_exon_3_0_chr2_17699945_f_1	205	249	32	100	344.094	167.581	17.8302	9.39873	3.23247
chr16	21322729	21322829	-	NPIPL3	NM_130464_exon_2_0_chr16_21321930_r_8	75	101	13	100	125.888	67.9746	7.2435	9.38422	3.23024
chr1	109614177	109614277	+	CELSR2	NM_001408_exon_22_0_chr1_109614078_f_1	14	31	4	100	23.4991	20.8635	2.22877	9.36099	3.22666
chr17	24982990	24983090	-	SSH2	NM_033389_exon_0_0_chr17_24977091_r_59	83	31	4	100	139.316	20.8635	2.22877	9.36099	3.22666
chr20	55367602	55367702	-	MTRNR2L3	NM_001190472_exon_0_0_chr20_55366903_r_7	270	1396	87	100	453.197	939.529	48.4757	9.34895	3.2248
chr1	178419673	178419773	+	QSOX1	NM_002826_exon_6_0_chr1_178419674_f_0	14	23	3	100	23.4991	15.4794	1.67158	9.26033	3.21106
chr19	47428587	47428687	-	GSK3A	NM_019884_exon_2_0_chr19_47428488_r_1	109	115	15	100	182.957	77.3968	8.35788	9.26033	3.21106
chr6	37250287	37250387	+	PIM1	NM_001243186_exon_5_0_chr6_37249688_f_6	37	38	5	100	62.1048	25.5746	2.78596	9.17981	3.19846
chr1	153255519	153255619	+	ZBTB7B	NM_015872_exon_3_0_chr1_153255320_f_2	54	38	5	100	90.6394	25.5746	2.78596	9.17981	3.19846
chr8	133209886	133209986	-	KCNQ3	NM_001204824_exon_0_0_chr8_133202287_r_76	64	38	5	100	107.424	25.5746	2.78596	9.17981	3.19846
chr22	36693677	36693777	+	POLR2F	NM_021974_exon_4_0_chr22_36693578_f_1	72	38	5	100	120.853	25.5746	2.78596	9.17981	3.19846
chr19	6334421	6334521	-	GTF2F1	NM_002096_exon_7_0_chr19_6334322_r_1	94	53	7	100	157.78	35.6698	3.90035	9.1453	3.19303
chr14	68325424	68325524	-	ZFP36L1	NM_001244701_exon_0_0_chr14_68324125_r_13	50	45	6	100	83.9254	30.2857	3.34315	9.05902	3.17935
chr16	52876709	52876809	-	IRX3	NM_024336_exon_2_0_chr16_52875910_r_8	15	15	2	100	25.1776	10.0952	1.11438	9.05902	3.17935
chr6	31701215	31701315	+	PRRC2A	NM_080686_exon_6_0_chr6_31701216_f_0	16	15	2	100	26.8561	10.0952	1.11438	9.05902	3.17935
chr16	65789811	65789911	+	E2F4	NM_001950_exon_9_0_chr16_65789412_f_4	23	30	4	100	38.6057	20.1905	2.22877	9.05902	3.17935
chr1	158664331	158664431	+	VANGL2	NM_020335_exon_7_0_chr1_158661532_f_28	13	15	2	100	21.8206	10.0952	1.11438	9.05902	3.17935
chr12	84754163	84754263	-	RASSF9	NM_005447_exon_1_0_chr12_84754064_r_1	8	15	2	100	13.4281	10.0952	1.11438	9.05902	3.17935
chr13	113159134	113159234	-	DCUN1D2	NM_001014283_exon_0_0_chr13_113158135_r_10	14	15	2	100	23.4991	10.0952	1.11438	9.05902	3.17935
chr17	24052085	24052185	+	SUPT6H	NM_003170_exon_35_0_chr17_24052086_f_0	51	15	2	100	85.6039	10.0952	1.11438	9.05902	3.17935
chr3	123626037	123626137	-	KPNA1	NR_026698_exon_0_0_chr3_123623438_r_26	3	11	1	100	5.03552	7.40317	0.557192	9.03732	3.17589
chr16	21322929	21323029	-	NPIPL3	NM_130464_exon_2_0_chr16_21321930_r_10	3	10	1	100	5.03552	6.73015	0.557192	9.03732	3.17589
chr19	6319848	6319948	+	CLPP	NM_006012_exon_5_0_chr19_6319549_f_3	3	12	1	100	5.03552	8.07618	0.557192	9.03732	3.17589
chr19	10800811	10800911	+	DNM2	NM_004945_exon_17_0_chr19_10800712_f_1	36	167	12	100	60.4263	112.394	6.68631	9.03732	3.17589
chr16	31412288	31412388	-	C16orf58	NM_022744_exon_4_0_chr16_31412289_r_0	3	10	1	100	5.03552	6.73015	0.557192	9.03732	3.17589
chr14	68414927	68415027	-	ACTN1	NM_001130004_exon_2_0_chr14_68414928_r_0	15	101	5	100	25.1776	67.9746	2.78596	9.03732	3.17589
chr1	11037435	11037535	-	SRM	NM_003132_exon_0_0_chr1_11037236_r_2	54	2122	18	100	90.6394	1428.14	10.0295	9.03732	3.17589
chr10	115470780	115470880	+	CASP7	NM_033339_exon_3_0_chr10_115470781_f_0	3	17	1	100	5.03552	11.4413	0.557192	9.03732	3.17589
chr19	12671207	12671307	-	TNPO2	NM_001136196_exon_0_0_chr19_12671008_r_2	3	8	1	100	5.03552	5.38412	0.557192	9.03732	3.17589
chr9	139463043	139463143	-	NELF	NM_001130971_exon_0_0_chr9_139461844_r_12	3	20	1	100	5.03552	13.4603	0.557192	9.03732	3.17589
chr17	3459504	3459604	-	SHPK	NM_013276_exon_0_0_chr17_3458305_r_12	3	10	1	100	5.03552	6.73015	0.557192	9.03732	3.17589
chr19	53647876	53647976	+	GRWD1	NM_031485_exon_6_0_chr19_53647777_f_1	3	10	1	100	5.03552	6.73015	0.557192	9.03732	3.17589
chr16	1761996	1762096	-	MRPS34	NM_023936_exon_0_0_chr16_1761897_r_1	3	20	1	100	5.03552	13.4603	0.557192	9.03732	3.17589
chr15	70282516	70282616	-	PKM2	NM_182471_exon_2_0_chr15_70282417_r_1	3	14	1	100	5.03552	9.42221	0.557192	9.03732	3.17589
chr20	38750430	38750530	-	MAFB	NM_005461_exon_0_0_chr20_38747931_r_25	3	9	1	100	5.03552	6.05714	0.557192	9.03732	3.17589
chrX	48263906	48264006	+	PORCN	NM_022825_exon_12_0_chrX_48263707_f_2	9	32	3	100	15.1066	21.5365	1.67158	9.03732	3.17589
chr12	56438812	56438912	+	41707	NM_138396_exon_3_0_chr12_56438613_f_2	3	10	1	100	5.03552	6.73015	0.557192	9.03732	3.17589
chrX	48816161	48816261	-	PRAF2	NM_007213_exon_0_0_chrX_48815762_r_4	3	10	1	100	5.03552	6.73015	0.557192	9.03732	3.17589
chr19	12925449	12925549	+	RAD23A	NM_005053_exon_8_0_chr19_12924750_f_7	3	17	1	100	5.03552	11.4413	0.557192	9.03732	3.17589
chr22	39903022	39903122	+	EP300	NM_001429_exon_30_0_chr22_39902723_f_3	9	47	3	100	15.1066	31.6317	1.67158	9.03732	3.17589
chr9	94416921	94417021	+	CENPP	NM_001012267_exon_7_0_chr9_94415122_f_18	6	28	2	100	10.071	18.8444	1.11438	9.03732	3.17589
chr10	6922658	6922758	+	LOC100507127	NR_038291_exon_4_0_chr10_6922359_f_3	6	52	2	100	10.071	34.9968	1.11438	9.03732	3.17589
chr16	30899560	30899660	+	SETD1A	NM_014712_exon_15_0_chr16_30899561_f_0	3	14	1	100	5.03552	9.42221	0.557192	9.03732	3.17589
chr1	152186771	152186871	-	CRTC2	NM_181715_exon_0_0_chr1_152186772_r_0	3	11	1	100	5.03552	7.40317	0.557192	9.03732	3.17589
chr9	126460535	126460635	+	MIR181A2HG	NR_038975_exon_0_0_chr9_126460536_f_0	3	16	1	100	5.03552	10.7682	0.557192	9.03732	3.17589
chr1	153579728	153579828	-	ASH1L	NM_018489_exon_4_0_chr1_153579729_r_0	3	12	1	100	5.03552	8.07618	0.557192	9.03732	3.17589
chr15	31048606	31048706	-	FMN1	NM_001103184_exon_13_0_chr15_31048207_r_4	3	37	1	100	5.03552	24.9016	0.557192	9.03732	3.17589
chr16	21322829	21322929	-	NPIPL3	NM_130464_exon_2_0_chr16_21321930_r_9	24	60	8	100	40.2842	40.3809	4.45754	9.03732	3.17589
chr7	138619109	138619209	+	UBN2	NM_173569_exon_14_0_chr7_138618310_f_8	3	15	1	100	5.03552	10.0952	0.557192	9.03732	3.17589
chr19	6701522	6701622	+	TRIP10	NM_004240_exon_12_0_chr19_6701523_f_0	3	29	1	100	5.03552	19.5174	0.557192	9.03732	3.17589
chr17	7940342	7940442	-	ALOXE3	NM_021628_exon_0_0_chr17_7939943_r_4	3	5607	1	100	5.03552	3773.6	0.557192	9.03732	3.17589
chr6	46728301	46728401	-	CYP39A1	NM_016593_exon_11_0_chr6_46728102_r_2	6	20	2	100	10.071	13.4603	1.11438	9.03732	3.17589
chr16	83157904	83158004	-	COTL1	NM_021149_exon_0_0_chr16_83156705_r_12	3	14	1	100	5.03552	9.42221	0.557192	9.03732	3.17589
chr20	32331731	32331831	-	AHCY	NM_000687_exon_0_0_chr20_32331732_r_0	3	17	1	100	5.03552	11.4413	0.557192	9.03732	3.17589
chr17	43055432	43055532	+	NPEPPS	NM_006310_exon_22_0_chr17_43054133_f_13	3	10	1	100	5.03552	6.73015	0.557192	9.03732	3.17589
chr17	8235347	8235447	-	RNF222	NM_001146684_exon_0_0_chr17_8234748_r_6	3	10	1	100	5.03552	6.73015	0.557192	9.03732	3.17589
chr19	47491515	47491615	+	CIC	NM_015125_exon_19_0_chr19_47490816_f_7	3	8	1	100	5.03552	5.38412	0.557192	9.03732	3.17589
chr3	122674986	122675086	-	POLQ	NM_199420_exon_9_0_chr3_122674887_r_1	3	11	1	100	5.03552	7.40317	0.557192	9.03732	3.17589
chr12	47711424	47711524	-	MLL2	NM_003482_exon_15_0_chr12_47711225_r_2	3	20	1	100	5.03552	13.4603	0.557192	9.03732	3.17589
chrX	48816461	48816561	-	PRAF2	NM_007213_exon_0_0_chrX_48815762_r_7	3	10	1	100	5.03552	6.73015	0.557192	9.03732	3.17589
chr8	125633708	125633808	-	MTSS1	NM_014751_exon_0_0_chr8_125632209_r_15	58	59	8	100	97.3534	39.7079	4.45754	8.90804	3.15511
chr22	40723370	40723470	+	41885	NM_019106_exon_9_0_chr22_40720571_f_28	36	44	6	100	60.4263	29.6127	3.34315	8.85771	3.14693
chr5	140933842	140933942	-	DIAPH1	NM_005219_exon_12_0_chr5_140933243_r_6	9	22	3	100	15.1066	14.8063	1.67158	8.85771	3.14693
chr17	59645065	59645165	-	TEX2	NM_018469_exon_10_0_chr17_59643666_r_14	18	22	3	100	30.2131	14.8063	1.67158	8.85771	3.14693
chr16	22453647	22453747	+	LOC100132247	NM_001135865_exon_6_0_chr16_22452448_f_12	72	95	13	100	120.853	63.9365	7.2435	8.82674	3.14188
chr10	37931471	37931571	-	MTRNR2L7	NM_001190489_exon_0_0_chr10_37930372_r_11	22	36	5	100	36.9272	24.2286	2.78596	8.69666	3.12046
chr5	79981774	79981874	-	MTRNR2L2	NM_001190470_exon_0_0_chr5_79981575_r_2	198	717	69	100	332.344	482.552	38.4463	8.64439	3.11176
chr2	33213367	33213467	+	LTBP1	NM_000627_exon_0_0_chr2_33213168_f_2	17	273	6	100	28.5346	183.733	3.34315	8.53524	3.09343
chr1	152790037	152790137	-	UBE2Q1	NM_017582_exon_1_0_chr1_152790038_r_0	34	352	12	100	57.0693	236.901	6.68631	8.53524	3.09343
chr17	71514621	71514721	-	EVPL	NM_001988_exon_0_0_chr17_71514522_r_1	79	232	28	100	132.602	156.14	15.6014	8.49938	3.08736
chr12	51153548	51153648	-	KRT6C	NM_173086_exon_8_0_chr12_51153249_r_3	251	618	88	100	421.305	415.923	49.0329	8.48254	3.0845
chr8	8680808	8680908	-	MFHAS1	NM_004225_exon_0_0_chr8_8679409_r_14	4	7	1	100	6.71403	4.71111	0.557192	8.45508	3.07982
chr20	32788154	32788254	-	NCOA6	NM_014071_exon_3_0_chr20_32788155_r_0	9	7	1	100	15.1066	4.71111	0.557192	8.45508	3.07982
chr9	138738966	138739066	-	SNHG7	NR_024542_exon_0_0_chr9_138738867_r_1	9	14	2	100	15.1066	9.42221	1.11438	8.45508	3.07982
chr19	42174492	42174592	+	ZNF568	NM_001204838_exon_8_0_chr19_42174493_f_0	5	7	1	100	8.39254	4.71111	0.557192	8.45508	3.07982
chr16	25066969	25067069	-	LOC100506655	NR_039998_exon_1_0_chr16_25065070_r_19	60	14	2	100	100.71	9.42221	1.11438	8.45508	3.07982
chr17	35605041	35605141	+	RAPGEFL1	NM_016339_exon_14_0_chr17_35603442_f_16	10	7	1	100	16.7851	4.71111	0.557192	8.45508	3.07982
chr17	21947263	21947363	+	MTRNR2L1	NM_001190452_exon_0_0_chr17_21946564_f_7	11	14	2	100	18.4636	9.42221	1.11438	8.45508	3.07982
chr16	56611545	56611645	+	C16orf57	NM_001195302_exon_5_0_chr16_56611546_f_0	7	7	1	100	11.7496	4.71111	0.557192	8.45508	3.07982
chr16	66434313	66434413	+	THAP11	NM_020457_exon_0_0_chr16_66433714_f_6	3	7	1	100	5.03552	4.71111	0.557192	8.45508	3.07982
chr20	30383086	30383186	+	KIF3B	NM_004798_exon_8_0_chr20_30382687_f_4	8	14	2	100	13.4281	9.42221	1.11438	8.45508	3.07982
chr1	21375254	21375354	-	EIF4G3	NM_001198802_exon_33_0_chr1_21375255_r_0	51	7	1	100	85.6039	4.71111	0.557192	8.45508	3.07982
chr19	10607106	10607206	+	SLC44A2	NM_001145056_exon_13_0_chr19_10607107_f_0	20	14	2	100	33.5701	9.42221	1.11438	8.45508	3.07982
chr16	21323506	21323606	-	NPIPL3	NM_130464_exon_4_0_chr16_21323207_r_3	4	7	1	100	6.71403	4.71111	0.557192	8.45508	3.07982
chr3	198757628	198757728	-	BDH1	NM_203314_exon_5_0_chr3_198757629_r_0	3	7	1	100	5.03552	4.71111	0.557192	8.45508	3.07982
chr11	598065	598165	+	PHRF1	NM_020901_exon_13_0_chr11_597066_f_10	10	7	1	100	16.7851	4.71111	0.557192	8.45508	3.07982
chr1	52602811	52602911	-	CC2D1B	NM_032449_exon_22_0_chr1_52602812_r_0	6	7	1	100	10.071	4.71111	0.557192	8.45508	3.07982
chr5	135524643	135524743	+	SMAD5	NM_005903_exon_3_0_chr5_135524444_f_2	5	7	1	100	8.39254	4.71111	0.557192	8.45508	3.07982
chr5	134056819	134056919	+	SEC24A	NM_001252231_exon_12_0_chr5_134056620_f_2	4	7	1	100	6.71403	4.71111	0.557192	8.45508	3.07982
chr11	65768211	65768311	+	PACS1	NM_018026_exon_23_0_chr11_65767212_f_10	8	7	1	100	13.4281	4.71111	0.557192	8.45508	3.07982
chr19	10534504	10534604	-	KRI1	NM_023008_exon_15_0_chr19_10534405_r_1	3	7	1	100	5.03552	4.71111	0.557192	8.45508	3.07982
chr6	42178934	42179034	-	C6orf132	NM_001164446_exon_0_0_chr6_42176835_r_21	9	7	1	100	15.1066	4.71111	0.557192	8.45508	3.07982
chr7	100519612	100519712	+	TRIM56	NM_030961_exon_2_0_chr7_100517313_f_23	13	7	1	100	21.8206	4.71111	0.557192	8.45508	3.07982
chr19	2052886	2052986	-	AP3D1	NM_003938_exon_0_0_chr19_2051987_r_9	7	7	1	100	11.7496	4.71111	0.557192	8.45508	3.07982
chr3	9773650	9773750	+	OGG1	NM_016819_exon_5_0_chr3_9773451_f_2	33	7	1	100	55.3907	4.71111	0.557192	8.45508	3.07982
chr16	30144050	30144150	-	LOC613037	NR_002555_exon_0_0_chr16_30141851_r_22	39	56	8	100	65.4618	37.6889	4.45754	8.45508	3.07982
chr2	204013683	204013783	-	RAPH1	NM_213589_exon_0_0_chr2_204006784_r_69	3	7	1	100	5.03552	4.71111	0.557192	8.45508	3.07982
chr21	43660126	43660226	-	SIK1	NM_173354_exon_0_0_chr21_43658827_r_13	3	7	1	100	5.03552	4.71111	0.557192	8.45508	3.07982
chr11	6591172	6591272	-	TPP1	NM_000391_exon_0_0_chr11_6590573_r_6	7	14	2	100	11.7496	9.42221	1.11438	8.45508	3.07982
chr14	73275515	73275615	-	C14orf43	NM_194278_exon_10_0_chr14_73275016_r_5	43	21	3	100	72.1758	14.1333	1.67158	8.45508	3.07982
chr15	38937059	38937159	+	SPINT1	NM_003710_exon_10_0_chr15_38936260_f_8	14	193	5	100	23.4991	129.892	2.78596	8.43483	3.07636
chr1	31679597	31679697	+	SERINC2	NM_178865_exon_9_0_chr1_31679498_f_1	224	153	22	100	375.986	102.971	12.2582	8.40018	3.07042
chr1	149667422	149667522	-	POGZ	NM_001194937_exon_13_0_chr1_149667223_r_2	33	326	12	100	55.3907	219.403	6.68631	8.28421	3.05036
chr12	52911896	52911996	-	CBX5	NM_001127322_exon_0_0_chr12_52910997_r_9	11	1617	4	100	18.4636	1088.27	2.22877	8.28421	3.05036
chr9	34241989	34242089	+	UBAP1	NM_001171204_exon_7_0_chr9_34241390_f_6	27	41	6	100	45.3197	27.5936	3.34315	8.25377	3.04505
chr19	12764609	12764709	+	JUNB	NM_002229_exon_0_0_chr19_12763310_f_13	60	300	22	100	100.71	201.905	12.2582	8.21574	3.03839
chr7	142053893	142053993	+	MTRNR2L6	NM_001190487_exon_0_0_chr7_142053694_f_2	25	34	5	100	41.9627	22.8825	2.78596	8.21351	3.038
chr5	79982274	79982374	-	MTRNR2L2	NM_001190470_exon_0_0_chr5_79981575_r_7	43117	59935	8837	100	72372.2	40337.2	4923.91	8.19211	3.03423
chr6	31191743	31191843	-	CDSN	NM_001264_exon_0_0_chr6_31190844_r_9	174	217	32	100	292.06	146.044	17.8302	8.19086	3.03402
chr16	86429820	86429920	-	SLC7A5	NM_003486_exon_4_0_chr16_86429821_r_0	38	108	14	100	63.7833	72.6857	7.80069	8.17662	3.0315
chr3	153500583	153500683	+	MBNL1	NM_207295_exon_0_0_chr3_153499884_f_7	130	54	8	100	218.206	36.3428	4.45754	8.15312	3.02735
chr10	129428073	129428173	+	FOXI2	NM_207426_exon_1_0_chr10_129426774_f_13	43	111	16	100	72.1758	74.7047	8.91508	8.09593	3.0172
chr1	33009167	33009267	+	KIAA1522	NM_020888_exon_5_0_chr1_33008068_f_11	8	67	3	100	13.4281	45.092	1.67158	8.03317	3.00597
chr1	35023325	35023425	+	GJB3	NM_001005752_exon_1_0_chr1_35022926_f_4	8	34	3	100	13.4281	22.8825	1.67158	8.03317	3.00597
chr7	138619209	138619309	+	UBN2	NM_173569_exon_14_0_chr7_138618310_f_9	16	50	6	100	26.8561	33.6508	3.34315	8.03317	3.00597
chr3	51408238	51408338	+	RBM15B	NM_013286_exon_0_0_chr3_51403739_f_45	8	59	3	100	13.4281	39.7079	1.67158	8.03317	3.00597
chr1	2442121	2442221	-	PANK4	NM_018216_exon_15_0_chr1_2442022_r_1	8	26	3	100	13.4281	17.4984	1.67158	8.03317	3.00597
chr16	28753427	28753527	+	ATXN2L	NM_007245_exon_17_0_chr16_28753328_f_1	37	199	14	100	62.1048	133.93	7.80069	7.96145	2.99303
chr4	26606098	26606198	+	STIM2	NM_020860_exon_3_0_chr4_26606099_f_0	57	46	7	100	95.6749	30.9587	3.90035	7.93743	2.98867
chr1	151270302	151270402	+	SPRR1B	NM_003125_exon_0_0_chr1_151270303_f_0	121	783	46	100	203.099	526.971	25.6308	7.92402	2.98623
chr2	232380640	232380740	+	COPS7B	NM_022730_exon_6_0_chr2_232380441_f_2	534	59	9	100	896.323	39.7079	5.01473	7.91825	2.98518
chr16	22453447	22453547	+	LOC100132247	NM_001135865_exon_6_0_chr16_22452448_f_10	21	54	8	100	35.2487	36.3428	4.45754	7.90765	2.98325
chr16	2702623	2702723	-	PRSS27	NM_031948_exon_0_0_chr16_2702424_r_2	34	165	13	100	57.0693	111.048	7.2435	7.87869	2.97796
chr19	12764709	12764809	+	JUNB	NM_002229_exon_0_0_chr19_12763310_f_14	47	168	18	100	78.8898	113.067	10.0295	7.86581	2.9756
chr3	140719065	140719165	-	RBP1	NM_002899_exon_0_0_chr3_140718966_r_1	54	65	10	100	90.6394	43.746	5.57192	7.85115	2.9729
chr5	139928333	139928433	+	SLC35A4	NM_080670_exon_2_0_chr5_139926334_f_20	120	286	44	100	201.421	192.482	24.5165	7.85115	2.9729
chr4	2911151	2911251	-	NOP14	NM_003703_exon_3_0_chr4_2911052_r_1	36	13	2	100	60.4263	8.7492	1.11438	7.85115	2.9729
chr11	125638323	125638423	-	SRPR	NM_003139_exon_0_0_chr11_125638024_r_3	415	83	13	100	696.581	55.8603	7.2435	7.71178	2.94706
chr19	59664457	59664557	+	LENG8	NM_052925_exon_15_0_chr19_59663758_f_7	58	19	3	100	97.3534	12.7873	1.67158	7.64984	2.93543
chr1	202065401	202065501	+	ZC3H11A	NM_014827_exon_7_0_chr1_202065202_f_2	14	19	3	100	23.4991	12.7873	1.67158	7.64984	2.93543
chr19	54849417	54849517	+	SCAF1	NM_021228_exon_7_0_chr19_54849418_f_0	44	44	7	100	73.8543	29.6127	3.90035	7.59232	2.92454
chr19	3004407	3004507	-	AES	NM_001130_exon_0_0_chr19_3003908_r_5	139	44	7	100	233.313	29.6127	3.90035	7.59232	2.92454
chr12	91691915	91692015	-	EEA1	NM_003566_exon_0_0_chr12_91690416_r_15	10	36	4	100	16.7851	24.2286	2.22877	7.5311	2.91286
chr17	34881157	34881257	+	CDK12	NM_016507_exon_1_0_chr17_34880658_f_5	30	101	12	100	50.3552	67.9746	6.68631	7.5311	2.91286
chr12	847792	847892	+	WNK1	NM_213655_exon_9_0_chr12_847293_f_5	5	22	2	100	8.39254	14.8063	1.11438	7.5311	2.91286
chr9	14115630	14115730	-	NFIB	NM_001190737_exon_4_0_chr9_14115631_r_0	10	49	4	100	16.7851	32.9778	2.22877	7.5311	2.91286
chr17	35906064	35906164	-	TNS4	NM_032865_exon_11_0_chr17_35905765_r_3	5	34	2	100	8.39254	22.8825	1.11438	7.5311	2.91286
chr1	205259388	205259488	-	C1orf116	NM_023938_exon_0_0_chr1_205258489_r_9	5	76	2	100	8.39254	51.1492	1.11438	7.5311	2.91286
chrX	151788483	151788583	+	NSDHL	NM_015922_exon_7_0_chrX_151787984_f_5	5	15	2	100	8.39254	10.0952	1.11438	7.5311	2.91286
chr12	116965128	116965228	-	WSB2	NM_018639_exon_5_0_chr12_116965029_r_1	10	30	4	100	16.7851	20.1905	2.22877	7.5311	2.91286
chr16	22452947	22453047	+	LOC100132247	NM_001135865_exon_6_0_chr16_22452448_f_5	5	15	2	100	8.39254	10.0952	1.11438	7.5311	2.91286
chr5	150388362	150388462	+	GPX3	NM_002084_exon_4_0_chr5_150387663_f_7	15	43	6	100	25.1776	28.9397	3.34315	7.5311	2.91286
chr11	65105885	65105985	+	EHBP1L1	NM_001099409_exon_8_0_chr11_65105586_f_3	5	13	2	100	8.39254	8.7492	1.11438	7.5311	2.91286
chr1	200057187	200057287	+	NAV1	NM_020443_exon_29_0_chr1_200055588_f_16	5	13	2	100	8.39254	8.7492	1.11438	7.5311	2.91286
chr1	199616788	199616888	-	LAD1	NM_005558_exon_0_0_chr1_199616589_r_2	548	112	18	100	919.822	75.3777	10.0295	7.51563	2.90989
chr1	151224411	151224511	+	SPRR1A	NM_005987_exon_1_0_chr1_151224312_f_1	1207	17021	487	100	2025.96	11455.4	271.353	7.46615	2.90036
chr17	21946863	21946963	+	MTRNR2L1	NM_001190452_exon_0_0_chr17_21946564_f_3	43438	57180	9302	100	72911	38483	5183	7.42485	2.89236
chr19	3998915	3999015	-	ZBTB7A	NM_015898_exon_0_0_chr19_3996216_r_27	27	98	11	100	45.3197	65.9555	6.12911	7.39417	2.88639
chr12	50850046	50850146	-	KRT80	NM_001081492_exon_0_0_chr12_50849047_r_10	27	150	11	100	45.3197	100.952	6.12911	7.39417	2.88639
chr19	6701402	6701502	+	TRIP10	NM_004240_exon_11_0_chr19_6701303_f_1	17	89	7	100	28.5346	59.8984	3.90035	7.31592	2.87104
chr19	59664890	59664990	-	LENG9	NM_198988_exon_0_0_chr19_59664791_r_1	34	112	14	100	57.0693	75.3777	7.80069	7.31592	2.87104
chr7	7589273	7589373	+	MIOS	NM_019005_exon_5_0_chr7_7589274_f_0	5	6	1	100	8.39254	4.03809	0.557192	7.24722	2.85743
chr17	70638014	70638114	-	NT5C	NM_014595_exon_0_0_chr17_70637915_r_1	30	12	2	100	50.3552	8.07618	1.11438	7.24722	2.85743
chr20	61981927	61982027	+	LOC100505815	NR_045370_exon_0_0_chr20_61977928_f_40	106	6	1	100	177.922	4.03809	0.557192	7.24722	2.85743
chr16	53524110	53524210	+	IRX5	NM_001252197_exon_1_0_chr16_53523911_f_2	11	12	2	100	18.4636	8.07618	1.11438	7.24722	2.85743
chrX	48815961	48816061	-	PRAF2	NM_007213_exon_0_0_chrX_48815762_r_2	3	6	1	100	5.03552	4.03809	0.557192	7.24722	2.85743
chr17	37429797	37429897	+	NKIRAS2	NM_001144929_exon_4_0_chr17_37429198_f_6	12	24	4	100	20.1421	16.1524	2.22877	7.24722	2.85743
chr4	71902162	71902262	-	GRSF1	NM_001098477_exon_0_0_chr4_71900363_r_18	3	6	1	100	5.03552	4.03809	0.557192	7.24722	2.85743
chr5	96122869	96122969	-	ERAP1	NM_016442_exon_0_0_chr5_96122270_r_6	6	12	2	100	10.071	8.07618	1.11438	7.24722	2.85743
chr17	23909620	23909720	-	PIGS	NM_033198_exon_4_0_chr17_23909621_r_0	85	6	1	100	142.673	4.03809	0.557192	7.24722	2.85743
chr2	86112905	86113005	-	POLR1A	NM_015425_exon_5_0_chr2_86112906_r_0	5	6	1	100	8.39254	4.03809	0.557192	7.24722	2.85743
chr5	96122469	96122569	-	ERAP1	NM_016442_exon_0_0_chr5_96122270_r_2	6	12	2	100	10.071	8.07618	1.11438	7.24722	2.85743
chr4	71903162	71903262	-	GRSF1	NM_001098477_exon_0_0_chr4_71900363_r_28	41	6	1	100	68.8188	4.03809	0.557192	7.24722	2.85743
chr3	188930231	188930331	-	BCL6	NM_001130845_exon_5_0_chr3_188929532_r_7	6	6	1	100	10.071	4.03809	0.557192	7.24722	2.85743
chr20	61981627	61981727	+	LOC100505815	NR_045370_exon_0_0_chr20_61977928_f_37	99	6	1	100	166.172	4.03809	0.557192	7.24722	2.85743
chr19	4645672	4645772	-	DPP9	NM_139159_exon_9_0_chr19_4645673_r_0	6	6	1	100	10.071	4.03809	0.557192	7.24722	2.85743
chr22	19251053	19251153	+	MED15	NM_001003891_exon_6_0_chr22_19250754_f_3	15	6	1	100	25.1776	4.03809	0.557192	7.24722	2.85743
chr1	17443691	17443791	+	PADI1	NM_013358_exon_15_0_chr1_17443092_f_6	3	6	1	100	5.03552	4.03809	0.557192	7.24722	2.85743
chr19	43492284	43492384	-	YIF1B	NM_033557_exon_6_0_chr19_43491885_r_4	80	6	1	100	134.281	4.03809	0.557192	7.24722	2.85743
chr5	171570154	171570254	-	UBTD2	NM_152277_exon_0_0_chr5_171569255_r_9	4	6	1	100	6.71403	4.03809	0.557192	7.24722	2.85743
chr20	3802229	3802329	+	MAVS	NM_020746_exon_6_0_chr20_3794330_f_79	16	12	2	100	26.8561	8.07618	1.11438	7.24722	2.85743
chr4	71903662	71903762	-	GRSF1	NM_002092_exon_0_0_chr4_71900363_r_33	5	6	1	100	8.39254	4.03809	0.557192	7.24722	2.85743
chr1	11009766	11009866	-	MASP2	NM_006610_exon_0_0_chr1_11009167_r_6	13	6	1	100	21.8206	4.03809	0.557192	7.24722	2.85743
chr20	61982027	61982127	+	LOC100505815	NR_045370_exon_0_0_chr20_61977928_f_41	92	6	1	100	154.423	4.03809	0.557192	7.24722	2.85743
chr17	58856991	58857091	+	TANC2	NM_025185_exon_24_0_chr17_58851092_f_59	5	6	1	100	8.39254	4.03809	0.557192	7.24722	2.85743
chr1	43662574	43662674	+	SZT2	NM_015284_exon_15_0_chr1_43662475_f_1	491	12	2	100	824.147	8.07618	1.11438	7.24722	2.85743
chr17	59023893	59023993	+	DCAF7	NM_005828_exon_7_0_chr17_59020094_f_38	4	6	1	100	6.71403	4.03809	0.557192	7.24722	2.85743
chr6	111800591	111800691	-	REV3L	NM_002912_exon_19_0_chr6_111800492_r_1	11	6	1	100	18.4636	4.03809	0.557192	7.24722	2.85743
chr1	172935285	172935385	+	RABGAP1L	NM_014857_exon_15_0_chr1_172935286_f_0	6	6	1	100	10.071	4.03809	0.557192	7.24722	2.85743
chr8	48810521	48810621	+	KIAA0146	NM_001080394_exon_19_0_chr8_48810422_f_1	10	24	4	100	16.7851	16.1524	2.22877	7.24722	2.85743
chrX	48203061	48203161	-	SLC38A5	NM_033518_exon_2_0_chrX_48203062_r_0	12	12	2	100	20.1421	8.07618	1.11438	7.24722	2.85743
chr19	10777591	10777691	+	DNM2	NM_004945_exon_12_0_chr19_10777592_f_0	56	36	6	100	93.9964	24.2286	3.34315	7.24722	2.85743
chr16	30144150	30144250	-	LOC613037	NR_002555_exon_0_0_chr16_30141851_r_23	75	84	14	100	125.888	56.5333	7.80069	7.24722	2.85743
chr15	72676804	72676904	+	ARID3B	NM_006465_exon_8_0_chr15_72675005_f_18	64	42	7	100	107.424	28.2666	3.90035	7.24722	2.85743
chr15	41873365	41873465	+	SERF2	NM_001199875_exon_2_0_chr15_41873066_f_3	32	30	5	100	53.7122	20.1905	2.78596	7.24722	2.85743
chr17	70773577	70773677	+	MRPS7	NM_015971_exon_4_0_chr17_70773378_f_2	70	30	5	100	117.496	20.1905	2.78596	7.24722	2.85743
chr20	30383186	30383286	+	KIF3B	NM_004798_exon_8_0_chr20_30382687_f_5	14	18	3	100	23.4991	12.1143	1.67158	7.24722	2.85743
chr12	51173299	51173399	-	KRT6A	NM_005554_exon_8_0_chr12_51172700_r_6	13	30	5	100	21.8206	20.1905	2.78596	7.24722	2.85743
chr18	10475658	10475758	+	APCDD1	NM_153000_exon_3_0_chr18_10475459_f_2	12	2148	5	100	20.1421	1445.64	2.78596	7.22985	2.85397
chr15	70651502	70651602	+	ARIH1	NM_005744_exon_10_0_chr15_70651503_f_0	12	40	5	100	20.1421	26.9206	2.78596	7.22985	2.85397
chr1	199616888	199616988	-	LAD1	NM_005558_exon_0_0_chr1_199616589_r_3	372	137	23	100	624.405	92.2031	12.8154	7.1947	2.84693
chr16	33869952	33870052	-	LINC00273	NR_038368_exon_0_0_chr16_33868553_r_14	138	454	58	100	231.634	305.549	32.3171	7.16753	2.84148
chr1	226747476	226747576	+	RNF187	NM_001010858_exon_2_0_chr1_226747377_f_1	19	481	8	100	31.8916	323.72	4.45754	7.15454	2.83886
chr14	22665143	22665243	-	SLC7A8	NM_012244_exon_0_0_chr14_22664344_r_8	76	1089	32	100	127.567	732.914	17.8302	7.15454	2.83886
chr1	151224397	151224497	+	SPRR1A	NM_001199828_exon_1_0_chr1_151224298_f_1	1200	16881	508	100	2014.21	11361.2	283.054	7.116	2.83107
chr3	78759160	78759260	-	ROBO1	NM_002941_exon_5_0_chr3_78759161_r_0	394	200	34	100	661.332	134.603	18.9445	7.10511	2.82886
chr15	43244268	43244368	+	DUOX1	NM_017434_exon_34_0_chr15_43244269_f_0	73	228	31	100	122.531	153.448	17.273	7.09381	2.82656
chr12	50850146	50850246	-	KRT80	NM_001081492_exon_0_0_chr12_50849047_r_11	40	236	17	100	67.1403	158.832	9.47227	7.08809	2.8254
chr3	9923047	9923147	+	IL17RE	NM_001193380_exon_3_0_chr3_9923048_f_0	24	35	6	100	40.2842	23.5555	3.34315	7.0459	2.81678
chr18	11871287	11871387	+	GNAL	NM_182978_exon_11_0_chr18_11870988_f_3	7	143	3	100	11.7496	96.2412	1.67158	7.02902	2.81332
chr1	226749106	226749206	+	RNF187	NM_001010858_exon_3_0_chr1_226748207_f_9	7	20	3	100	11.7496	13.4603	1.67158	7.02902	2.81332
chr12	52920196	52920296	-	CBX5	NM_012117_exon_0_0_chr12_52910997_r_92	7	21	3	100	11.7496	14.1333	1.67158	7.02902	2.81332
chr9	94416886	94416986	-	IPPK	NM_022755_exon_0_0_chr9_94415287_r_16	7	23	3	100	11.7496	15.4794	1.67158	7.02902	2.81332
chr3	9923389	9923489	+	IL17RE	NM_153483_exon_5_0_chr3_9923390_f_0	7	37	3	100	11.7496	24.9016	1.67158	7.02902	2.81332
chr19	12925249	12925349	+	RAD23A	NM_005053_exon_8_0_chr19_12924750_f_5	7	35	3	100	11.7496	23.5555	1.67158	7.02902	2.81332
chr1	151223187	151223287	+	SPRR1A	NM_005987_exon_0_0_chr1_151223188_f_0	130	1631	56	100	218.206	1097.69	31.2028	6.99316	2.80594
chr3	9470522	9470622	+	SETD5	NM_001080517_exon_16_0_chr3_9470423_f_1	58	421	25	100	97.3534	283.339	13.9298	6.98886	2.80506
chr13	113325495	113325595	+	TFDP1	NR_026580_exon_3_0_chr13_113325496_f_0	127	127	22	100	213.17	85.473	12.2582	6.9727	2.80172
chr7	142053793	142053893	+	MTRNR2L6	NM_001190487_exon_0_0_chr7_142053694_f_1	91	92	16	100	152.744	61.9174	8.91508	6.94525	2.79603
chr2	204108178	204108278	-	RAPH1	NM_213589_exon_13_0_chr2_204108079_r_1	2180	491	86	100	3659.15	330.451	47.9185	6.89609	2.78578
chr14	22814583	22814683	-	HOMEZ	NM_020834_exon_0_0_chr14_22812684_r_19	16	50	7	100	26.8561	33.6508	3.90035	6.88557	2.78358
chr1	32412594	32412694	+	KPNA6	NM_012316_exon_13_0_chr1_32408895_f_37	32	82	14	100	53.7122	55.1873	7.80069	6.88557	2.78358
chr19	3998815	3998915	-	ZBTB7A	NM_015898_exon_0_0_chr19_3996216_r_26	2407	882	155	100	4040.17	593.6	86.3648	6.87317	2.78097
chr12	6916270	6916370	+	ATN1	NM_001007026_exon_4_0_chr12_6914971_f_13	35	17	3	100	58.7478	11.4413	1.67158	6.84459	2.77496
chr19	3004307	3004407	-	AES	NM_198969_exon_0_0_chr19_3003908_r_4	43	17	3	100	72.1758	11.4413	1.67158	6.84459	2.77496
chr10	105345573	105345673	-	SH3PXD2A	NM_014631_exon_0_0_chr10_105343774_r_18	310	152	27	100	520.337	102.298	15.0442	6.79986	2.7655
chr6	144305429	144305529	-	PLAGL1	NM_001080956_exon_0_0_chr6_144303130_r_23	9	24	4	100	15.1066	16.1524	2.22877	6.77799	2.76086
chr8	22436112	22436212	+	PPP3CC	NM_005605_exon_7_0_chr8_22436113_f_0	9	56	4	100	15.1066	37.6889	2.22877	6.77799	2.76086
chr1	152823457	152823557	-	ADAR	NM_001193495_exon_0_0_chr1_152821158_r_23	36	204	16	100	60.4263	137.295	8.91508	6.77799	2.76086
chr12	119134524	119134624	-	PXN	NM_025157_exon_0_0_chr12_119132625_r_19	9	54	4	100	15.1066	36.3428	2.22877	6.77799	2.76086
chr8	144733424	144733524	-	EEF1D	NM_001960_exon_1_0_chr8_144733325_r_1	20	67	9	100	33.5701	45.092	5.01473	6.69431	2.74294
chr2	215977556	215977656	-	FN1	NM_212474_exon_24_0_chr2_215977357_r_2	38	11	2	100	63.7833	7.40317	1.11438	6.64328	2.7319
chr20	35580932	35581032	-	BLCAP	NM_001167821_exon_0_0_chr20_35579233_r_17	9	11	2	100	15.1066	7.40317	1.11438	6.64328	2.7319
chr1	158594662	158594762	+	NCSTN	NM_015331_exon_16_0_chr1_158594563_f_1	10	11	2	100	16.7851	7.40317	1.11438	6.64328	2.7319
chr2	112811052	112811152	+	ZC3H6	NM_198581_exon_11_0_chr2_112805053_f_60	17	11	2	100	28.5346	7.40317	1.11438	6.64328	2.7319
chr2	218978863	218978963	+	CTDSP1	NM_182642_exon_6_0_chr2_218977264_f_16	17	11	2	100	28.5346	7.40317	1.11438	6.64328	2.7319
chr14	23694305	23694405	+	RNF31	NM_017999_exon_11_0_chr14_23694206_f_1	14	11	2	100	23.4991	7.40317	1.11438	6.64328	2.7319
chr12	108372942	108373042	-	KCTD10	NM_031954_exon_0_0_chr12_108370843_r_21	5	11	2	100	8.39254	7.40317	1.11438	6.64328	2.7319
chr10	85964317	85964417	+	CDHR1	NM_033100_exon_16_0_chr10_85963818_f_5	7	11	2	100	11.7496	7.40317	1.11438	6.64328	2.7319
chr6	32246791	32246891	-	AGPAT1	NM_032741_exon_4_0_chr6_32246692_r_1	47	11	2	100	78.8898	7.40317	1.11438	6.64328	2.7319
chr12	47618958	47619058	-	ARF3	NM_001659_exon_0_0_chr12_47616259_r_27	20	44	8	100	33.5701	29.6127	4.45754	6.64328	2.7319
chr16	56220219	56220319	+	GPR56	NM_001145772_exon_0_0_chr16_56219920_f_3	72	22	4	100	120.853	14.8063	2.22877	6.64328	2.7319
chr1	55302529	55302629	+	PCSK9	NM_174936_exon_11_0_chr1_55301630_f_9	11	41	5	100	18.4636	27.5936	2.78596	6.62737	2.72844
chr1	183030988	183031088	-	FAM129A	NM_052966_exon_0_0_chr1_183026789_r_42	11	91	5	100	18.4636	61.2444	2.78596	6.62737	2.72844
chr3	9834428	9834528	+	ARPC4-TTLL3	NM_001198793_exon_6_0_chr3_9834329_f_1	68	321	31	100	114.139	216.038	17.273	6.60793	2.7242
chr1	149668702	149668802	-	POGZ	NM_015100_exon_14_0_chr1_149668703_r_0	81	93	17	100	135.959	62.5904	9.47227	6.60776	2.72416
chr17	71235079	71235179	+	ITGB4	NM_001005619_exon_2_0_chr17_71235080_f_0	53	93	17	100	88.9609	62.5904	9.47227	6.60776	2.72416
chr12	6727818	6727918	-	MLF2	NR_026581_exon_0_0_chr12_6727419_r_4	151	82	15	100	253.455	55.1873	8.35788	6.60302	2.72313
chr17	24983090	24983190	-	SSH2	NM_033389_exon_0_0_chr17_24977091_r_60	294	65	12	100	493.481	43.746	6.68631	6.54263	2.70987
chr20	33338747	33338847	-	FAM83C	NM_178468_exon_0_0_chr20_33336948_r_18	89	92	17	100	149.387	61.9174	9.47227	6.5367	2.70856
chr7	142054393	142054493	+	MTRNR2L6	NM_001190487_exon_0_0_chr7_142053694_f_7	13	70	6	100	21.8206	47.1111	3.34315	6.52695	2.70641
chr9	115062572	115062672	+	SLC31A1	NM_001859_exon_4_0_chr9_115062373_f_2	357	274	51	100	599.227	184.406	28.4168	6.48934	2.69807
chr9	100002355	100002455	-	TBC1D2	NM_018421_exon_1_0_chr9_100002356_r_0	15	112	7	100	25.1776	75.3777	3.90035	6.45523	2.69047
chr8	144806696	144806796	+	ZNF623	NM_014789_exon_0_0_chr8_144803097_f_36	7	16	3	100	11.7496	10.7682	1.67158	6.44197	2.6875
chr1	103909679	103909779	+	AMY2B	NM_020978_exon_1_0_chr1_103909580_f_1	80	32	6	100	134.281	21.5365	3.34315	6.44197	2.6875
chr3	191081546	191081646	+	TP63	NM_001114979_exon_10_0_chr3_191080547_f_10	27	32	6	100	45.3197	21.5365	3.34315	6.44197	2.6875
chr6	33767655	33767755	+	ITPR3	NM_002224_exon_53_0_chr6_33767556_f_1	12	16	3	100	20.1421	10.7682	1.67158	6.44197	2.6875
chr2	69546030	69546130	-	AAK1	NM_014911_exon_0_0_chr2_69538631_r_74	81	651	38	100	135.959	438.133	21.1733	6.42125	2.68285
chr17	35886205	35886305	-	TNS4	NM_032865_exon_0_0_chr17_35885606_r_6	228	1426	107	100	382.7	959.72	59.6196	6.41903	2.68235
chr1	24868200	24868300	+	SRRM1	NM_005839_exon_13_0_chr1_24868201_f_0	120	21	4	100	201.421	14.1333	2.22877	6.34131	2.66478
chr4	26619583	26619683	+	STIM2	NM_001169117_exon_9_0_chr4_26619484_f_1	74	42	8	100	124.21	28.2666	4.45754	6.34131	2.66478
chr1	222447056	222447156	+	DEGS1	NM_003676_exon_2_0_chr1_222446657_f_4	24	21	4	100	40.2842	14.1333	2.22877	6.34131	2.66478
chr12	55776054	55776154	-	STAT6	NM_001178079_exon_0_0_chr12_55775455_r_6	21	125	10	100	35.2487	84.1269	5.57192	6.32612	2.66132
chr17	71234869	71234969	+	ITGB4	NM_001005731_exon_2_0_chr17_71234870_f_0	23	213	11	100	38.6057	143.352	6.12911	6.29874	2.65506
chr20	29717421	29717521	-	BCL2L1	NM_138578_exon_0_0_chr20_29715922_r_15	30	26	5	100	50.3552	17.4984	2.78596	6.28092	2.65098
chr3	78759260	78759360	-	ROBO1	NM_002941_exon_5_0_chr3_78759161_r_1	122	78	15	100	204.778	52.4952	8.35788	6.28092	2.65098
chr1	226749206	226749306	+	RNF187	NM_001010858_exon_3_0_chr1_226748207_f_10	18	26	5	100	30.2131	17.4984	2.78596	6.28092	2.65098
chr17	36992871	36992971	-	KRT14	NM_000526_exon_1_0_chr17_36992872_r_0	603	18924	292	100	1012.14	12736.1	162.7	6.22089	2.63712
chr2	113607203	113607303	+	IL1RN	NM_000577_exon_4_0_chr2_113606704_f_5	32	36	7	100	53.7122	24.2286	3.90035	6.2119	2.63503
chrX	46919361	46919461	+	RBM10	NM_152856_exon_4_0_chrX_46919362_f_0	35	36	7	100	58.7478	24.2286	3.90035	6.2119	2.63503
chr5	139928433	139928533	+	SLC35A4	NM_080670_exon_2_0_chr5_139926334_f_21	20	36	7	100	33.5701	24.2286	3.90035	6.2119	2.63503
chr1	31117699	31117799	-	SDC3	NM_014654_exon_0_0_chr1_31114900_r_28	79	123	24	100	132.602	82.7809	13.3726	6.19033	2.63002
chr1	11037335	11037435	-	SRM	NM_003132_exon_0_0_chr1_11037236_r_1	203	4349	99	100	340.737	2926.94	55.162	6.17702	2.62691
chr2	232380540	232380640	+	COPS7B	NM_022730_exon_6_0_chr2_232380441_f_1	660	51	10	100	1107.81	34.3238	5.57192	6.16013	2.62296
chr7	142053993	142054093	+	MTRNR2L6	NM_001190487_exon_0_0_chr7_142053694_f_3	21489	25236	5036	100	36069.4	16984.2	2806.02	6.05278	2.5976
chrX	53981137	53981237	-	PHF8	NM_001184896_exon_0_0_chrX_53979838_r_13	8	10	2	100	13.4281	6.73015	1.11438	6.03935	2.59439
chr20	33338647	33338747	-	FAM83C	NM_178468_exon_0_0_chr20_33336948_r_17	10	5	1	100	16.7851	3.36508	0.557192	6.03935	2.59439
chr7	99558342	99558442	+	CNPY4	NM_152755_exon_3_0_chr7_99558343_f_0	7	5	1	100	11.7496	3.36508	0.557192	6.03935	2.59439
chr6	32246691	32246791	-	AGPAT1	NM_032741_exon_4_0_chr6_32246692_r_0	17	5	1	100	28.5346	3.36508	0.557192	6.03935	2.59439
chr6	3098120	3098220	+	BPHL	NR_026649_exon_7_0_chr6_3097721_f_4	96	5	1	100	161.137	3.36508	0.557192	6.03935	2.59439
chrX	129027875	129027975	-	ELF4	NM_001421_exon_0_0_chrX_129026576_r_13	6	5	1	100	10.071	3.36508	0.557192	6.03935	2.59439
chr11	57313084	57313184	+	CTNND1	NM_001085461_exon_1_0_chr11_57313085_f_0	4	5	1	100	6.71403	3.36508	0.557192	6.03935	2.59439
chr1	44216539	44216639	+	ATP6V0B	NM_004047_exon_7_0_chr1_44216240_f_3	5	5	1	100	8.39254	3.36508	0.557192	6.03935	2.59439
chr3	71119834	71119934	-	FOXP1	NM_001244812_exon_7_0_chr3_71119835_r_0	5	10	2	100	8.39254	6.73015	1.11438	6.03935	2.59439
chr2	101838970	101839070	+	MAP4K4	NM_145686_exon_12_0_chr2_101838871_f_1	4	5	1	100	6.71403	3.36508	0.557192	6.03935	2.59439
chr1	44229356	44229456	+	B4GALT2	NM_030587_exon_6_0_chr1_44228557_f_8	8	10	2	100	13.4281	6.73015	1.11438	6.03935	2.59439
chr8	144806710	144806810	+	ZNF623	NM_001082480_exon_1_0_chr8_144803211_f_35	7	15	3	100	11.7496	10.0952	1.67158	6.03935	2.59439
chr17	75942325	75942425	-	LOC100294362	NR_029376_exon_0_0_chr17_75940226_r_21	6	5	1	100	10.071	3.36508	0.557192	6.03935	2.59439
chr4	2486194	2486294	+	RNF4	NM_001185009_exon_8_0_chr4_2485195_f_10	6	10	2	100	10.071	6.73015	1.11438	6.03935	2.59439
chr14	23098543	23098643	+	THTPA	NR_023314_exon_1_0_chr14_23097744_f_8	11	15	3	100	18.4636	10.0952	1.67158	6.03935	2.59439
chr1	15969490	15969590	+	FBLIM1	NM_001024215_exon_4_0_chr1_15969491_f_0	5	5	1	100	8.39254	3.36508	0.557192	6.03935	2.59439
chr1	31679497	31679597	+	SERINC2	NM_001199038_exon_10_0_chr1_31679498_f_0	117	150	30	100	196.385	100.952	16.7158	6.03935	2.59439
chr16	28457717	28457817	-	NUPR1	NM_001042483_exon_2_0_chr16_28457618_r_1	40	10	2	100	67.1403	6.73015	1.11438	6.03935	2.59439
chr1	6720	6820	-	WASH7P	NR_024540_exon_4_0_chr1_6721_r_0	30	45	9	100	50.3552	30.2857	5.01473	6.03935	2.59439
chr1	207668890	207668990	+	LOC642587	NM_001104548_exon_0_0_chr1_207668791_f_1	16	10	2	100	26.8561	6.73015	1.11438	6.03935	2.59439
chr19	14121848	14121948	-	LPHN1	NM_014921_exon_0_0_chr19_14119549_r_23	8	5	1	100	13.4281	3.36508	0.557192	6.03935	2.59439
chr20	3796129	3796229	+	MAVS	NR_037921_exon_5_0_chr20_3794330_f_18	12	10	2	100	20.1421	6.73015	1.11438	6.03935	2.59439
chr1	153227065	153227165	+	FLAD1	NM_001184892_exon_2_0_chr1_153226566_f_5	27	5	1	100	45.3197	3.36508	0.557192	6.03935	2.59439
chr2	27402824	27402924	-	GTF3C2	NM_001521_exon_0_0_chr2_27402225_r_6	5	5	1	100	8.39254	3.36508	0.557192	6.03935	2.59439
chr2	27698023	27698123	+	ZNF512	NM_032434_exon_13_0_chr2_27697524_f_5	26	5	1	100	43.6412	3.36508	0.557192	6.03935	2.59439
chr6	7227186	7227286	-	SSR1	NM_003144_exon_0_0_chr6_7226287_r_9	5	5	1	100	8.39254	3.36508	0.557192	6.03935	2.59439
chr7	102083930	102084030	+	SPDYE2L	NM_001166339_exon_4_0_chr7_102083931_f_0	3	5	1	100	5.03552	3.36508	0.557192	6.03935	2.59439
chr17	21947363	21947463	+	MTRNR2L1	NM_001190452_exon_0_0_chr17_21946564_f_8	5	10	2	100	8.39254	6.73015	1.11438	6.03935	2.59439
chr16	2761059	2761159	+	SRRM2	NM_016333_exon_14_0_chr16_2760860_f_2	6	5	1	100	10.071	3.36508	0.557192	6.03935	2.59439
chr19	14536877	14536977	+	TECR	NM_138501_exon_9_0_chr19_14536878_f_0	3	5	1	100	5.03552	3.36508	0.557192	6.03935	2.59439
chr14	75406357	75406457	-	BCYRN1	NR_001568_exon_0_0_chr14_75406358_r_0	7	5	1	100	11.7496	3.36508	0.557192	6.03935	2.59439
chr8	37851790	37851890	-	RAB11FIP1	NM_025151_exon_2_0_chr8_37851191_r_6	4	5	1	100	6.71403	3.36508	0.557192	6.03935	2.59439
chr7	99558442	99558542	+	CNPY4	NM_152755_exon_3_0_chr7_99558343_f_1	11	5	1	100	18.4636	3.36508	0.557192	6.03935	2.59439
chr17	37958009	37958109	+	HSD17B1	NM_000413_exon_0_0_chr17_37957510_f_5	21	5	1	100	35.2487	3.36508	0.557192	6.03935	2.59439
chr3	9075134	9075234	-	SRGAP3	NM_001033117_exon_15_0_chr3_9074935_r_2	4	5	1	100	6.71403	3.36508	0.557192	6.03935	2.59439
chr19	52516878	52516978	+	C5AR1	NM_001736_exon_1_0_chr19_52514879_f_20	3	5	1	100	5.03552	3.36508	0.557192	6.03935	2.59439
chr11	116584822	116584922	-	PCSK7	NM_004716_exon_4_0_chr11_116584823_r_0	3	5	1	100	5.03552	3.36508	0.557192	6.03935	2.59439
chr1	151147662	151147762	+	IVL	NM_005547_exon_0_0_chr1_151147663_f_0	80	30	6	100	134.281	20.1905	3.34315	6.03935	2.59439
chr19	18251762	18251862	-	JUND	NM_005354_exon_0_0_chr19_18251563_r_2	12	10	2	100	20.1421	6.73015	1.11438	6.03935	2.59439
chr1	26980000	26980100	+	ARID1A	NM_139135_exon_19_0_chr1_26978101_f_19	17	5	1	100	28.5346	3.36508	0.557192	6.03935	2.59439
chr2	100990121	100990221	-	TBC1D8	NM_001102426_exon_0_0_chr2_100990122_r_0	12	5	1	100	20.1421	3.36508	0.557192	6.03935	2.59439
chr19	492938	493038	+	CDC34	NM_004359_exon_4_0_chr19_492339_f_6	4	5	1	100	6.71403	3.36508	0.557192	6.03935	2.59439
chr1	16337356	16337456	-	EPHA2	NM_004431_exon_13_0_chr1_16337357_r_0	20	10	2	100	33.5701	6.73015	1.11438	6.03935	2.59439
chr11	56837783	56837883	-	TNKS1BP1	NM_033396_exon_7_0_chr11_56836584_r_12	5	10	2	100	8.39254	6.73015	1.11438	6.03935	2.59439
chr18	19966446	19966546	+	TTC39C	NM_001135993_exon_13_0_chr18_19966447_f_0	18	20	4	100	30.2131	13.4603	2.22877	6.03935	2.59439
chr17	23898951	23899051	-	UNC119	NM_054035_exon_0_0_chr17_23897852_r_11	50	30	6	100	83.9254	20.1905	3.34315	6.03935	2.59439
chr12	47711224	47711324	-	MLL2	NM_003482_exon_15_0_chr12_47711225_r_0	10	5	1	100	16.7851	3.36508	0.557192	6.03935	2.59439
chr10	89118870	89118970	+	FAM22D	NM_001009610_exon_6_0_chr10_89117071_f_18	7	5	1	100	11.7496	3.36508	0.557192	6.03935	2.59439
chr19	2023834	2023934	-	MOB3A	NM_130807_exon_0_0_chr19_2022035_r_18	173	10	2	100	290.382	6.73015	1.11438	6.03935	2.59439
chr10	61222811	61222911	-	CCDC6	NM_005436_exon_0_0_chr10_61218512_r_43	6	10	2	100	10.071	6.73015	1.11438	6.03935	2.59439
chr12	54507402	54507502	-	DNAJC14	NM_032364_exon_5_0_chr12_54507303_r_1	8	5	1	100	13.4281	3.36508	0.557192	6.03935	2.59439
chr17	62771183	62771283	-	PSMD12	NM_002816_exon_2_0_chr17_62771184_r_0	2	10	1	100	3.35701	6.73015	0.557192	6.02488	2.59093
chr8	37849253	37849353	-	RAB11FIP1	NM_001002814_exon_2_0_chr8_37847954_r_13	4	21	2	100	6.71403	14.1333	1.11438	6.02488	2.59093
chr6	144323298	144323398	-	PLAGL1	NM_001080955_exon_1_0_chr6_144323299_r_0	4	26	2	100	6.71403	17.4984	1.11438	6.02488	2.59093
chr19	10085508	10085608	+	PPAN-P2RY11	NM_001040664_exon_12_0_chr19_10085309_f_2	2	13	1	100	3.35701	8.7492	0.557192	6.02488	2.59093
chr1	233666323	233666423	+	TBCE	NM_001079515_exon_9_0_chr1_233666324_f_0	6	16	3	100	10.071	10.7682	1.67158	6.02488	2.59093
chr17	24107722	24107822	-	C17orf63	NM_018182_exon_0_0_chr17_24107123_r_6	4	169	2	100	6.71403	113.74	1.11438	6.02488	2.59093
chr17	41035177	41035277	-	LOC644172	NR_026901_exon_0_0_chr17_41033278_r_19	2	5	1	100	3.35701	3.36508	0.557192	6.02488	2.59093
chr1	233397332	233397432	-	ARID4B	NM_001206794_exon_0_0_chr1_233396833_r_5	2	7	1	100	3.35701	4.71111	0.557192	6.02488	2.59093
chr4	2486294	2486394	+	RNF4	NM_001185010_exon_6_0_chr4_2485195_f_11	2	8	1	100	3.35701	5.38412	0.557192	6.02488	2.59093
chr12	55914983	55915083	+	SHMT2	NM_001166357_exon_11_0_chr12_55914284_f_7	2	6	1	100	3.35701	4.03809	0.557192	6.02488	2.59093
chr3	52496751	52496851	+	NISCH	NM_007184_exon_15_0_chr3_52496252_f_5	8	58	4	100	13.4281	39.0349	2.22877	6.02488	2.59093
chr11	8592559	8592659	-	TRIM66	NM_014818_exon_0_0_chr11_8590160_r_24	2	7	1	100	3.35701	4.71111	0.557192	6.02488	2.59093
chr19	10086608	10086708	+	P2RY11	NM_002566_exon_1_0_chr19_10085309_f_13	4	10	2	100	6.71403	6.73015	1.11438	6.02488	2.59093
chr14	22373320	22373420	+	MRPL52	NM_181306_exon_4_0_chr14_22373221_f_1	2	7	1	100	3.35701	4.71111	0.557192	6.02488	2.59093
chr5	68886852	68886952	-	OCLN	NM_001205255_exon_6_0_chr5_68885153_f_17	2	5	1	100	3.35701	3.36508	0.557192	6.02488	2.59093
chr1	148747310	148747410	+	ECM1	NM_004425_exon_0_0_chr1_148747111_f_2	2	8	1	100	3.35701	5.38412	0.557192	6.02488	2.59093
chr10	121419552	121419652	+	BAG3	NM_004281_exon_1_0_chr10_121419353_f_2	2	45	1	100	3.35701	30.2857	0.557192	6.02488	2.59093
chr16	15617287	15617387	-	KIAA0430	NM_014647_exon_11_0_chr16_15617188_r_1	6	60	3	100	10.071	40.3809	1.67158	6.02488	2.59093
chr1	233397832	233397932	-	ARID4B	NM_016374_exon_0_0_chr1_233396833_r_10	2	7	1	100	3.35701	4.71111	0.557192	6.02488	2.59093
chr1	233396932	233397032	-	ARID4B	NM_031371_exon_0_0_chr1_233396833_r_1	2	7	1	100	3.35701	4.71111	0.557192	6.02488	2.59093
chr19	10086808	10086908	+	P2RY11	NM_002566_exon_1_0_chr19_10085309_f_15	2	7	1	100	3.35701	4.71111	0.557192	6.02488	2.59093
chr16	1438456	1438556	-	CLCN7	NM_001287_exon_4_0_chr16_1438357_r_1	2	5	1	100	3.35701	3.36508	0.557192	6.02488	2.59093
chr11	124958825	124958925	+	EI24	NM_004879_exon_10_0_chr11_124958626_f_2	2	16	1	100	3.35701	10.7682	0.557192	6.02488	2.59093
chr6	112005857	112005957	+	TRAF3IP2-AS1	NR_034110_exon_2_0_chr6_112004258_f_16	2	30	1	100	3.35701	20.1905	0.557192	6.02488	2.59093
chr1	151000560	151000660	+	KPRP	NM_001025231_exon_1_0_chr1_150998661_f_19	10	27	5	100	16.7851	18.1714	2.78596	6.02488	2.59093
chr11	63845833	63845933	+	PRDX5	NM_012094_exon_5_0_chr11_63845634_f_2	2	6	1	100	3.35701	4.03809	0.557192	6.02488	2.59093
chr12	48421958	48422058	+	TMBIM6	NM_001098576_exon_0_0_chr12_48421859_f_1	2	5	1	100	3.35701	3.36508	0.557192	6.02488	2.59093
chr9	99959562	99959662	-	CORO2A	NM_052820_exon_10_0_chr9_99959563_r_0	2	40	1	100	3.35701	26.9206	0.557192	6.02488	2.59093
chrX	48813623	48813723	+	CCDC120	NM_001163321_exon_10_0_chrX_48813024_f_6	2	9	1	100	3.35701	6.05714	0.557192	6.02488	2.59093
chr19	3332809	3332909	+	NFIC	NM_001245005_exon_1_0_chr19_3332710_f_1	2	21	1	100	3.35701	14.1333	0.557192	6.02488	2.59093
chr20	18516655	18516755	+	DTD1	NM_080820_exon_0_0_chr20_18516556_f_1	2	12	1	100	3.35701	8.07618	0.557192	6.02488	2.59093
chr6	80000797	80000897	+	LOC100288198	NR_040671_exon_1_0_chr6_80000498_f_3	2	24	1	100	3.35701	16.1524	0.557192	6.02488	2.59093
chr12	50676535	50676635	+	ACVR1B	NM_020327_exon_8_0_chr12_50674036_f_25	8	114	4	100	13.4281	76.7238	2.22877	6.02488	2.59093
chr11	116581497	116581597	-	PCSK7	NM_004716_exon_0_0_chr11_116580998_r_5	2	12	1	100	3.35701	8.07618	0.557192	6.02488	2.59093
chr17	41033277	41033377	-	LOC644172	NR_026901_exon_0_0_chr17_41033278_r_0	2	5	1	100	3.35701	3.36508	0.557192	6.02488	2.59093
chr3	123627837	123627937	-	KPNA1	NR_026698_exon_0_0_chr3_123623438_r_44	2	11	1	100	3.35701	7.40317	0.557192	6.02488	2.59093
chr11	65791119	65791219	+	KLC2	NM_001134774_exon_14_0_chr11_65790920_f_2	2	9	1	100	3.35701	6.05714	0.557192	6.02488	2.59093
chr4	37122401	37122501	+	KIAA1239	NM_001144990_exon_6_0_chr4_37121302_f_11	4	15	2	100	6.71403	10.0952	1.11438	6.02488	2.59093
chr22	17405394	17405494	-	DGCR2	NM_001184781_exon_0_0_chr22_17403795_r_16	2	10	1	100	3.35701	6.73015	0.557192	6.02488	2.59093
chr22	30282927	30283027	+	SFI1	NM_014775_exon_6_0_chr22_30282928_f_0	2	5	1	100	3.35701	3.36508	0.557192	6.02488	2.59093
chr7	43960073	43960173	+	UBE2D4	NM_015983_exon_6_0_chr7_43958774_f_13	4	28	2	100	6.71403	18.8444	1.11438	6.02488	2.59093
chr3	137228463	137228563	+	PPP2R3A	NM_002718_exon_2_0_chr3_137228364_f_1	6	36	3	100	10.071	24.2286	1.67158	6.02488	2.59093
chr7	101984706	101984806	+	SPDYE2L	NM_001166339_exon_4_0_chr7_101984707_f_0	2	5	1	100	3.35701	3.36508	0.557192	6.02488	2.59093
chr21	39544591	39544691	-	BRWD1	NM_018963_exon_22_0_chr21_39544592_r_0	2	7	1	100	3.35701	4.71111	0.557192	6.02488	2.59093
chr2	132731571	132731671	-	ANKRD30BL	NR_027020_exon_4_0_chr2_132731572_r_0	4	19	2	100	6.71403	12.7873	1.11438	6.02488	2.59093
chr16	12053404	12053504	+	SNX29	NM_032167_exon_7_0_chr16_12053205_f_2	2	10	1	100	3.35701	6.73015	0.557192	6.02488	2.59093
chr17	7156064	7156164	+	EIF5A	NM_001143760_exon_5_0_chr17_7155865_f_2	12	52	6	100	20.1421	34.9968	3.34315	6.02488	2.59093
chr7	44008913	44009013	+	SPDYE1	NM_175064_exon_1_0_chr7_44008714_f_2	2	27	1	100	3.35701	18.1714	0.557192	6.02488	2.59093
chr6	112005457	112005557	+	TRAF3IP2-AS1	NR_034110_exon_2_0_chr6_112004258_f_12	2	30	1	100	3.35701	20.1905	0.557192	6.02488	2.59093
chr5	160649313	160649413	-	GABRB2	NM_000813_exon_0_0_chr5_160648014_r_13	2	5	1	100	3.35701	3.36508	0.557192	6.02488	2.59093
chr12	6846953	6847053	+	TPI1	NM_000365_exon_0_0_chr12_6846954_f_0	2	18	1	100	3.35701	12.1143	0.557192	6.02488	2.59093
chr19	971970	972070	-	C19orf6	NM_001033026_exon_10_0_chr19_971771_r_2	2	5	1	100	3.35701	3.36508	0.557192	6.02488	2.59093
chr2	69546130	69546230	-	AAK1	NM_014911_exon_0_0_chr2_69538631_r_75	64	840	32	100	107.424	565.333	17.8302	6.02488	2.59093
chr17	41033377	41033477	-	LOC644172	NR_026901_exon_0_0_chr17_41033278_r_1	2	5	1	100	3.35701	3.36508	0.557192	6.02488	2.59093
chr12	6846944	6847044	+	TPI1	NM_001159287_exon_0_0_chr12_6846845_f_1	2	16	1	100	3.35701	10.7682	0.557192	6.02488	2.59093
chr6	112005057	112005157	+	TRAF3IP2-AS1	NR_034110_exon_2_0_chr6_112004258_f_8	2	30	1	100	3.35701	20.1905	0.557192	6.02488	2.59093
chr11	111114814	111114914	-	PPP2R1B	NM_001177562_exon_0_0_chr11_111113815_r_10	2	5	1	100	3.35701	3.36508	0.557192	6.02488	2.59093
chr16	87321465	87321565	-	PIEZO1	NM_001142864_exon_28_0_chr16_87321466_r_0	4	13	2	100	6.71403	8.7492	1.11438	6.02488	2.59093
chr15	70309041	70309141	-	PKM2	NM_001206799_exon_10_0_chr15_70308942_r_1	2	56	1	100	3.35701	37.6889	0.557192	6.02488	2.59093
chr9	134761155	134761255	-	TSC1	NM_001162426_exon_0_0_chr9_134756556_r_46	4	39	2	100	6.71403	26.2476	1.11438	6.02488	2.59093
chr7	149178182	149178282	+	ZNF862	NM_001099220_exon_4_0_chr7_149178183_f_0	2	5	1	100	3.35701	3.36508	0.557192	6.02488	2.59093
chr17	4778773	4778873	+	GP1BA	NM_000173_exon_1_0_chr17_4776674_f_21	2	27	1	100	3.35701	18.1714	0.557192	6.02488	2.59093
chr10	121421756	121421856	+	BAG3	NM_004281_exon_2_0_chr10_121421757_f_0	2	60	1	100	3.35701	40.3809	0.557192	6.02488	2.59093
chr17	41033577	41033677	-	LOC644172	NR_026901_exon_0_0_chr17_41033278_r_3	2	5	1	100	3.35701	3.36508	0.557192	6.02488	2.59093
chr20	60295033	60295133	+	OSBPL2	NM_144498_exon_10_0_chr20_60295034_f_0	4	45	2	100	6.71403	30.2857	1.11438	6.02488	2.59093
chr7	102081133	102081233	+	SPDYE2L	NM_001166339_exon_2_0_chr7_102081134_f_0	2	29	1	100	3.35701	19.5174	0.557192	6.02488	2.59093
chr7	44013691	44013791	+	SPDYE1	NM_175064_exon_4_0_chr7_44013392_f_3	2	8	1	100	3.35701	5.38412	0.557192	6.02488	2.59093
chr12	122516737	122516837	+	SNRNP35	NM_180699_exon_1_0_chr12_122516038_f_7	4	14	2	100	6.71403	9.42221	1.11438	6.02488	2.59093
chr2	241817654	241817754	-	HDLBP	NM_005336_exon_0_0_chr2_241815355_r_23	66	247	33	100	110.781	166.235	18.3873	6.02488	2.59093
chr14	92778448	92778548	-	BTBD7	NM_001002860_exon_0_0_chr14_92773649_r_48	2	17	1	100	3.35701	11.4413	0.557192	6.02488	2.59093
chr1	148747210	148747310	+	ECM1	NM_004425_exon_0_0_chr1_148747111_f_1	2	6	1	100	3.35701	4.03809	0.557192	6.02488	2.59093
chr17	45520587	45520687	+	ITGA3	NM_002204_exon_24_0_chr17_45520588_f_0	2	20	1	100	3.35701	13.4603	0.557192	6.02488	2.59093
chr11	12270365	12270465	+	MICALCL	NM_032867_exon_1_0_chr11_12270266_f_1	4	20	2	100	6.71403	13.4603	1.11438	6.02488	2.59093
chr19	3333209	3333309	+	NFIC	NM_205843_exon_1_0_chr19_3332710_f_5	2	21	1	100	3.35701	14.1333	0.557192	6.02488	2.59093
chr7	44007213	44007313	+	SPDYE1	NM_175064_exon_0_0_chr7_44007014_f_2	2	53	1	100	3.35701	35.6698	0.557192	6.02488	2.59093
chr17	41034077	41034177	-	LOC644172	NR_026901_exon_0_0_chr17_41033278_r_8	2	5	1	100	3.35701	3.36508	0.557192	6.02488	2.59093
chr3	197699874	197699974	-	RNF168	NM_152617_exon_4_0_chr3_197699875_r_0	2	8	1	100	3.35701	5.38412	0.557192	6.02488	2.59093
chr16	68291463	68291563	+	NFAT5	NM_006599_exon_13_0_chr16_68287764_f_37	2	11	1	100	3.35701	7.40317	0.557192	6.02488	2.59093
chr1	36416872	36416972	+	MAP7D1	NM_018067_exon_10_0_chr1_36416873_f_0	2	28	1	100	3.35701	18.8444	0.557192	6.02488	2.59093
chr5	171570254	171570354	-	UBTD2	NM_152277_exon_0_0_chr5_171569255_r_10	4	14	2	100	6.71403	9.42221	1.11438	6.02488	2.59093
chr17	5222195	5222295	+	RABEP1	NM_004703_exon_14_0_chr17_5222196_f_0	2	13	1	100	3.35701	8.7492	0.557192	6.02488	2.59093
chr8	37849753	37849853	-	RAB11FIP1	NM_001002814_exon_2_0_chr8_37847954_r_18	4	18	2	100	6.71403	12.1143	1.11438	6.02488	2.59093
chr1	54127504	54127604	-	YIPF1	NR_036639_exon_10_0_chr1_54127505_r_0	2	11	1	100	3.35701	7.40317	0.557192	6.02488	2.59093
chr16	28875072	28875172	+	NFATC2IP	NM_032815_exon_4_0_chr16_28874973_f_1	2	9	1	100	3.35701	6.05714	0.557192	6.02488	2.59093
chr20	60292496	60292596	+	OSBPL2	NM_144498_exon_9_0_chr20_60292497_f_0	2	53	1	100	3.35701	35.6698	0.557192	6.02488	2.59093
chr17	23546034	23546134	+	NLK	NM_016231_exon_10_0_chr17_23545735_f_3	2	9	1	100	3.35701	6.05714	0.557192	6.02488	2.59093
chr19	60432958	60433058	-	PPP6R1	NM_014931_exon_0_0_chr19_60432959_r_0	2	12	1	100	3.35701	8.07618	0.557192	6.02488	2.59093
chr1	233397232	233397332	-	ARID4B	NM_016374_exon_0_0_chr1_233396833_r_4	2	7	1	100	3.35701	4.71111	0.557192	6.02488	2.59093
chr17	2885835	2885935	+	RAP1GAP2	NM_001100398_exon_23_0_chr17_2883436_f_24	2	9	1	100	3.35701	6.05714	0.557192	6.02488	2.59093
chr7	44014990	44015090	+	SPDYE1	NM_175064_exon_6_0_chr7_44014791_f_2	2	9	1	100	3.35701	6.05714	0.557192	6.02488	2.59093
chr16	23385563	23385663	-	GGA2	NM_015044_exon_0_0_chr16_23382364_r_32	2	10	1	100	3.35701	6.73015	0.557192	6.02488	2.59093
chr19	63017990	63018090	-	ZNF552	NM_024762_exon_2_0_chr19_63017891_r_1	2	5	1	100	3.35701	3.36508	0.557192	6.02488	2.59093
chr1	241296097	241296197	-	LOC731275	NR_029401_exon_4_0_chr1_241295998_r_1	2	16	1	100	3.35701	10.7682	0.557192	6.02488	2.59093
chr16	23385663	23385763	-	GGA2	NM_015044_exon_0_0_chr16_23382364_r_33	4	13	2	100	6.71403	8.7492	1.11438	6.02488	2.59093
chr17	41035077	41035177	-	LOC644172	NR_026901_exon_0_0_chr17_41033278_r_18	2	5	1	100	3.35701	3.36508	0.557192	6.02488	2.59093
chr3	10034536	10034636	-	CIDECP	NR_002786_exon_0_0_chr3_10034237_r_3	2	28	1	100	3.35701	18.8444	0.557192	6.02488	2.59093
chr7	44014890	44014990	+	SPDYE1	NM_175064_exon_6_0_chr7_44014791_f_1	2	10	1	100	3.35701	6.73015	0.557192	6.02488	2.59093
chr6	43716535	43716635	+	MAD2L1BP	NM_014628_exon_2_0_chr6_43715736_f_8	2	6	1	100	3.35701	4.03809	0.557192	6.02488	2.59093
chr16	14938800	14938900	+	NPIP	NM_006985_exon_0_0_chr16_14938801_f_0	2	5	1	100	3.35701	3.36508	0.557192	6.02488	2.59093
chr6	155181304	155181404	+	SCAF8	NM_014892_exon_13_0_chr6_155181305_f_0	2	6	1	100	3.35701	4.03809	0.557192	6.02488	2.59093
chr7	102064932	102065032	-	POLR2J2	NM_032959_exon_0_0_chr7_102064433_r_5	2	521	1	100	3.35701	350.641	0.557192	6.02488	2.59093
chr7	72049391	72049491	+	POM121	NM_172020_exon_9_0_chr7_72049292_f_1	4	15	2	100	6.71403	10.0952	1.11438	6.02488	2.59093
chr5	145815011	145815111	+	TCERG1	NM_001040006_exon_1_0_chr5_145814812_f_2	2	16	1	100	3.35701	10.7682	0.557192	6.02488	2.59093
chr19	18335700	18335800	+	PGPEP1	NM_017712_exon_4_0_chr19_18335201_f_5	2	18	1	100	3.35701	12.1143	0.557192	6.02488	2.59093
chr14	22898865	22898965	-	EFS	NM_005864_exon_2_0_chr14_22898366_r_5	6	15	3	100	10.071	10.0952	1.67158	6.02488	2.59093
chr6	112004457	112004557	+	TRAF3IP2-AS1	NR_034110_exon_2_0_chr6_112004258_f_2	2	30	1	100	3.35701	20.1905	0.557192	6.02488	2.59093
chr7	112366981	112367081	-	C7orf60	NM_152556_exon_4_0_chr7_112366882_r_1	6	16	3	100	10.071	10.7682	1.67158	6.02488	2.59093
chr6	112004957	112005057	+	TRAF3IP2-AS1	NR_034110_exon_2_0_chr6_112004258_f_7	2	30	1	100	3.35701	20.1905	0.557192	6.02488	2.59093
chr3	75561076	75561176	-	FAM86DP	NR_024241_exon_4_0_chr3_75560977_r_1	2	7	1	100	3.35701	4.71111	0.557192	6.02488	2.59093
chr17	41034977	41035077	-	LOC644172	NR_026901_exon_0_0_chr17_41033278_r_17	2	7	1	100	3.35701	4.71111	0.557192	6.02488	2.59093
chr3	47012764	47012864	+	NBEAL2	NM_015175_exon_15_0_chr3_47012765_f_0	2	19	1	100	3.35701	12.7873	0.557192	6.02488	2.59093
chr16	30143550	30143650	-	LOC613037	NR_002555_exon_0_0_chr16_30141851_r_17	2	11	1	100	3.35701	7.40317	0.557192	6.02488	2.59093
chr3	138191072	138191172	+	IL20RB	NM_144717_exon_3_0_chr3_138190973_f_1	2	5	1	100	3.35701	3.36508	0.557192	6.02488	2.59093
chr22	19602513	19602613	+	CRKL	NM_005207_exon_0_0_chr22_19601714_f_8	4	11	2	100	6.71403	7.40317	1.11438	6.02488	2.59093
chr17	32963997	32964097	-	SYNRG	NM_198882_exon_3_0_chr17_32963998_r_0	2	7	1	100	3.35701	4.71111	0.557192	6.02488	2.59093
chr11	2374809	2374909	+	CD81	NM_004356_exon_7_0_chr11_2374610_f_2	2	20	1	100	3.35701	13.4603	0.557192	6.02488	2.59093
chr17	71514721	71514821	-	EVPL	NM_001988_exon_0_0_chr17_71514522_r_2	24	256	12	100	40.2842	172.292	6.68631	6.02488	2.59093
chr4	668271	668371	-	MFSD7	NM_032219_exon_4_0_chr4_668272_r_0	2	60	1	100	3.35701	40.3809	0.557192	6.02488	2.59093
chr6	112004557	112004657	+	TRAF3IP2-AS1	NR_034110_exon_2_0_chr6_112004258_f_3	2	30	1	100	3.35701	20.1905	0.557192	6.02488	2.59093
chr19	50605730	50605830	+	CD3EAP	NM_012099_exon_2_0_chr19_50603231_f_25	4	23	2	100	6.71403	15.4794	1.11438	6.02488	2.59093
chr17	25977261	25977361	+	SH3GL1P2	NR_033420_exon_0_0_chr17_25975462_f_18	4	16	2	100	6.71403	10.7682	1.11438	6.02488	2.59093
chr7	148760586	148760686	-	ZNF777	NM_015694_exon_0_0_chr7_148759387_r_12	6	18	3	100	10.071	12.1143	1.67158	6.02488	2.59093
chr2	88846633	88846733	+	ANKRD36BP2	NR_015424_exon_0_0_chr2_88846534_f_1	2	8	1	100	3.35701	5.38412	0.557192	6.02488	2.59093
chr11	1974723	1974823	-	H19	NR_002196_exon_4_0_chr11_1974324_r_4	4	24	2	100	6.71403	16.1524	1.11438	6.02488	2.59093
chr6	112005657	112005757	+	TRAF3IP2-AS1	NR_034110_exon_2_0_chr6_112004258_f_14	2	30	1	100	3.35701	20.1905	0.557192	6.02488	2.59093
chr14	80801546	80801646	-	STON2	NM_033104_exon_0_0_chr14_80796747_r_48	2	7	1	100	3.35701	4.71111	0.557192	6.02488	2.59093
chr12	6727918	6728018	-	MLF2	NM_005439_exon_0_0_chr12_6727419_r_5	4	20	2	100	6.71403	13.4603	1.11438	6.02488	2.59093
chr10	121421856	121421956	+	BAG3	NM_004281_exon_2_0_chr10_121421757_f_1	2	7	1	100	3.35701	4.71111	0.557192	6.02488	2.59093
chr17	8319547	8319647	-	MYH10	NM_005964_exon_0_0_chr17_8318248_r_13	2	19	1	100	3.35701	12.7873	0.557192	6.02488	2.59093
chr20	36045336	36045436	-	TTI1	NM_014657_exon_0_0_chr20_36044837_r_5	2	82	1	100	3.35701	55.1873	0.557192	6.02488	2.59093
chr6	7230786	7230886	-	SSR1	NM_003144_exon_0_0_chr6_7226287_r_45	2	8	1	100	3.35701	5.38412	0.557192	6.02488	2.59093
chr6	121605145	121605245	-	C6orf170	NM_152730_exon_14_0_chr6_121605046_r_1	2	5	1	100	3.35701	3.36508	0.557192	6.02488	2.59093
chr6	33330452	33330552	+	HCG25	NR_044997_exon_4_0_chr6_33330453_f_0	2	5	1	100	3.35701	3.36508	0.557192	6.02488	2.59093
chr6	15631310	15631410	-	DTNBP1	NM_032122_exon_0_0_chr6_15631011_r_3	2	22	1	100	3.35701	14.8063	0.557192	6.02488	2.59093
chr9	133335995	133336095	+	PRRC2B	NM_013318_exon_12_0_chr9_133335996_f_0	2	202	1	100	3.35701	135.949	0.557192	6.02488	2.59093
chr12	55934114	55934214	-	R3HDM2	NM_014925_exon_0_0_chr12_55933815_r_3	2	7	1	100	3.35701	4.71111	0.557192	6.02488	2.59093
chr9	94417021	94417121	+	CENPP	NM_001012267_exon_7_0_chr9_94415122_f_19	2	28	1	100	3.35701	18.8444	0.557192	6.02488	2.59093
chr6	33330552	33330652	+	HCG25	NR_044997_exon_4_0_chr6_33330453_f_1	2	5	1	100	3.35701	3.36508	0.557192	6.02488	2.59093
chr12	52643258	52643358	-	HOTAIR	NR_003716_exon_0_0_chr12_52642359_r_9	2	9	1	100	3.35701	6.05714	0.557192	6.02488	2.59093
chr12	48422158	48422258	+	TMBIM6	NM_001098576_exon_0_0_chr12_48421859_f_3	2	5	1	100	3.35701	3.36508	0.557192	6.02488	2.59093
chr7	74891267	74891367	-	POM121C	NM_001099415_exon_3_0_chr7_74891268_r_0	4	14	2	100	6.71403	9.42221	1.11438	6.02488	2.59093
chr19	18335600	18335700	+	PGPEP1	NM_017712_exon_4_0_chr19_18335201_f_4	2	18	1	100	3.35701	12.1143	0.557192	6.02488	2.59093
chr2	202950194	202950294	+	BMPR2	NM_001204_exon_0_0_chr2_202949295_f_9	4	13	2	100	6.71403	8.7492	1.11438	6.02488	2.59093
chr17	24051590	24051690	+	SUPT6H	NM_003170_exon_34_0_chr17_24051491_f_1	311	138	28	100	522.016	92.8761	15.6014	5.95307	2.57363
chr5	167235668	167235768	+	ODZ2	NM_001122679_exon_2_0_chr5_167235569_f_1	124	240	49	100	208.135	161.524	27.3024	5.91609	2.56465
chrX	46973273	46973373	+	CDK16	NM_001170460_exon_15_0_chrX_46973074_f_2	37	34	7	100	62.1048	22.8825	3.90035	5.86679	2.55257
chrY	2547469	2547569	+	CD99P1	NR_033380_exon_5_0_chrY_2547470_f_0	82	63	13	100	137.638	42.4	7.2435	5.85352	2.5493
chrX	2547469	2547569	+	CD99P1	NR_033381_exon_5_0_chrX_2547470_f_0	82	63	13	100	137.638	42.4	7.2435	5.85352	2.5493
chrX	48666071	48666171	-	OTUD5	NM_001136157_exon_2_0_chrX_48666072_r_0	89	29	6	100	149.387	19.5174	3.34315	5.83803	2.54548
chr4	187753836	187753936	-	FAT1	NM_005245_exon_1_0_chr4_187753837_r_0	56	242	29	100	93.9964	162.87	16.1586	5.81712	2.54031
chr20	4781501	4781601	-	SLC23A2	NM_005116_exon_0_0_chr20_4781002_r_5	16	24	5	100	26.8561	16.1524	2.78596	5.79777	2.5355
chr12	109269088	109269188	+	ATP2A2	NM_170665_exon_19_0_chr12_109268389_f_7	38	24	5	100	63.7833	16.1524	2.78596	5.79777	2.5355
chr1	6719	6819	-	LOC100288778	NR_028269_exon_4_0_chr1_6720_r_0	29	43	9	100	48.6767	28.9397	5.01473	5.77093	2.5288
chr12	74711156	74711256	-	PHLDA1	NM_007350_exon_1_0_chr12_74710557_r_6	51	43	9	100	85.6039	28.9397	5.01473	5.77093	2.5288
chr16	6539	6639	-	LOC100288778	NR_028269_exon_4_0_chr16_6540_r_0	29	43	9	100	48.6767	28.9397	5.01473	5.77093	2.5288
chr2	114070527	114070627	+	WASH2P	NR_024077_exon_6_0_chr2_114070428_f_1	27	43	9	100	45.3197	28.9397	5.01473	5.77093	2.5288
chr11	1973381	1973481	-	H19	NR_002196_exon_0_0_chr11_1972982_r_4	141	81	17	100	236.67	54.5142	9.47227	5.75514	2.52485
chr17	7921032	7921132	-	ALOX12B	NM_001139_exon_6_0_chr17_7921033_r_0	73	157	33	100	122.531	105.663	18.3873	5.74653	2.52269
chr2	241817554	241817654	-	HDLBP	NM_005336_exon_0_0_chr2_241815355_r_22	47	95	20	100	78.8898	63.9365	11.1438	5.73738	2.52039
chr17	24637935	24638035	-	NUFIP2	NM_020772_exon_2_0_chr17_24637136_r_8	72	104	22	100	120.853	69.9936	12.2582	5.70993	2.51347
chr17	35674467	35674567	+	WIPF2	NM_133264_exon_4_0_chr17_35674268_f_2	330	33	7	100	553.907	22.2095	3.90035	5.69424	2.5095
chr16	21323606	21323706	-	NPIPL3	NM_130464_exon_4_0_chr16_21323207_r_4	49	135	26	100	82.2469	90.8571	14.487	5.67729	2.5052
chrX	48263806	48263906	+	PORCN	NM_203474_exon_12_0_chrX_48263707_f_1	60	356	32	100	100.71	239.593	17.8302	5.64832	2.49782
chrX	53652537	53652637	-	HUWE1	NM_031407_exon_60_0_chrX_53652538_r_0	15	46	8	100	25.1776	30.9587	4.45754	5.64832	2.49782
chr22	28281697	28281797	-	NIPSNAP1	NM_003634_exon_0_0_chr22_28280798_r_9	10	14	3	100	16.7851	9.42221	1.67158	5.63672	2.49486
chr17	23924979	23925079	-	ALDOC	NM_005165_exon_1_0_chr17_23924880_r_1	12	14	3	100	20.1421	9.42221	1.67158	5.63672	2.49486
chr17	35386694	35386794	+	GSDMA	NM_178171_exon_11_0_chr17_35386595_f_1	78	14	3	100	130.924	9.42221	1.67158	5.63672	2.49486
chr9	118501961	118502061	+	TRIM32	NM_012210_exon_1_0_chr9_118499762_f_22	16	14	3	100	26.8561	9.42221	1.67158	5.63672	2.49486
chr9	118501964	118502064	+	TRIM32	NM_001099679_exon_1_0_chr9_118499765_f_22	14	14	3	100	23.4991	9.42221	1.67158	5.63672	2.49486
chr7	69867873	69867973	+	AUTS2	NM_015570_exon_7_0_chr7_69867674_f_2	52	14	3	100	87.2824	9.42221	1.67158	5.63672	2.49486
chr3	9834328	9834428	+	TTLL3	NM_001025930_exon_4_0_chr3_9834329_f_0	26	106	14	100	43.6412	71.3396	7.80069	5.59453	2.48402
chr1	169793302	169793402	+	PRRC2C	NM_015172_exon_18_0_chr1_169793003_f_3	13	33	7	100	21.8206	22.2095	3.90035	5.59453	2.48402
chr12	52912396	52912496	-	CBX5	NM_012117_exon_0_0_chr12_52910997_r_14	13	98	7	100	21.8206	65.9555	3.90035	5.59453	2.48402
chr1	28672752	28672852	+	PHACTR4	NM_001048183_exon_6_0_chr1_28672653_f_1	25	37	8	100	41.9627	24.9016	4.45754	5.5864	2.48192
chr1	199566324	199566424	+	PKP1	NM_000299_exon_14_0_chr1_199565825_f_5	48	191	26	100	80.5684	128.546	14.487	5.56143	2.47545
chr3	185120717	185120817	-	ABCC5	NM_005688_exon_0_0_chr3_185120418_r_3	64	23	5	100	107.424	15.4794	2.78596	5.5562	2.4741
chr22	35008068	35008168	-	MYH9	NM_002473_exon_0_0_chr22_35007269_r_8	111	115	25	100	186.314	77.3968	13.9298	5.5562	2.4741
chr19	59664790	59664890	-	LENG9	NM_198988_exon_0_0_chr19_59664791_r_0	163	142	31	100	273.597	95.5682	17.273	5.53282	2.46802
chr1	154245562	154245662	-	SSR2	NM_003145_exon_0_0_chr1_154245463_r_1	22	154	12	100	36.9272	103.644	6.68631	5.5228	2.4654
chr17	74363353	74363453	-	TIMP2	NM_003255_exon_0_0_chr17_74360654_r_27	22	77	12	100	36.9272	51.8222	6.68631	5.5228	2.4654
chr11	71403588	71403688	-	NUMA1	NM_006185_exon_12_0_chr11_71401589_r_20	22	55	12	100	36.9272	37.0158	6.68631	5.5228	2.4654
chr12	52812540	52812640	+	LOC400043	NR_026656_exon_1_0_chr12_52812041_f_5	11	81	6	100	18.4636	54.5142	3.34315	5.5228	2.4654
chr3	191081146	191081246	+	TP63	NM_001114979_exon_10_0_chr3_191080547_f_6	26	32	7	100	43.6412	21.5365	3.90035	5.52169	2.46511
chr1	103909579	103909679	+	AMY2B	NM_020978_exon_1_0_chr1_103909580_f_0	40	32	7	100	67.1403	21.5365	3.90035	5.52169	2.46511
chr9	135219460	135219560	-	SURF4	NM_033161_exon_0_0_chr9_135218161_r_13	17	32	7	100	28.5346	21.5365	3.90035	5.52169	2.46511
chrX	109306128	109306228	+	TMEM164	NM_032227_exon_6_0_chrX_109303129_f_30	58	77	17	100	97.3534	51.8222	9.47227	5.47094	2.45179
chr16	22452847	22452947	+	LOC100132247	NM_001135865_exon_6_0_chr16_22452448_f_4	49	136	27	100	82.2469	91.5301	15.0442	5.46702	2.45075
chr16	2702423	2702523	-	PRSS27	NM_031948_exon_0_0_chr16_2702424_r_0	12	18	4	100	20.1421	12.1143	2.22877	5.43541	2.44239
chr19	40696191	40696291	-	DMKN	NM_001190347_exon_16_0_chr19_40695792_r_4	90	9	2	100	151.066	6.05714	1.11438	5.43541	2.44239
chr12	119146336	119146436	-	PXN	NM_002859_exon_9_0_chr12_119146337_r_0	13	9	2	100	21.8206	6.05714	1.11438	5.43541	2.44239
chrX	63326221	63326321	-	FAM123B	NM_152424_exon_0_0_chrX_63321722_r_45	4	9	2	100	6.71403	6.05714	1.11438	5.43541	2.44239
chrX	129027575	129027675	-	ELF4	NM_001421_exon_0_0_chrX_129026576_r_10	6	9	2	100	10.071	6.05714	1.11438	5.43541	2.44239
chr11	71403488	71403588	-	NUMA1	NM_006185_exon_12_0_chr11_71401589_r_19	22	36	8	100	36.9272	24.2286	4.45754	5.43541	2.44239
chr7	97773686	97773786	-	BAIAP2L1	NM_018842_exon_3_0_chr7_97773687_r_0	6	9	2	100	10.071	6.05714	1.11438	5.43541	2.44239
chr19	2024234	2024334	-	MOB3A	NM_130807_exon_0_0_chr19_2022035_r_22	8	9	2	100	13.4281	6.05714	1.11438	5.43541	2.44239
chr10	69420073	69420173	-	HERC4	NM_022079_exon_12_0_chr10_69419974_r_1	7	9	2	100	11.7496	6.05714	1.11438	5.43541	2.44239
chr5	179128656	179128756	+	MAML1	NM_014757_exon_2_0_chr5_179128457_f_2	15	36	8	100	25.1776	24.2286	4.45754	5.43541	2.44239
chr20	36045236	36045336	-	TTI1	NM_014657_exon_0_0_chr20_36044837_r_4	7	9	2	100	11.7496	6.05714	1.11438	5.43541	2.44239
chr2	219310645	219310745	+	TTLL4	NM_014640_exon_2_0_chr2_219310546_f_1	9	9	2	100	15.1066	6.05714	1.11438	5.43541	2.44239
chr19	43566132	43566232	+	PSMD8	NM_002812_exon_6_0_chr19_43565733_f_4	5	9	2	100	8.39254	6.05714	1.11438	5.43541	2.44239
chr7	100518512	100518612	+	TRIM56	NM_030961_exon_2_0_chr7_100517313_f_12	7	9	2	100	11.7496	6.05714	1.11438	5.43541	2.44239
chr15	70330339	70330439	-	PARP6	NM_020214_exon_6_0_chr15_70330240_r_1	15	9	2	100	25.1776	6.05714	1.11438	5.43541	2.44239
chr15	81465048	81465148	-	C15orf40	NM_144597_exon_0_0_chr15_81464149_r_9	21	9	2	100	35.2487	6.05714	1.11438	5.43541	2.44239
chr15	41873376	41873476	+	SERF2	NM_001199876_exon_2_0_chr15_41873177_f_2	35	27	6	100	58.7478	18.1714	3.34315	5.43541	2.44239
chrY	6177043	6177143	+	TSPY2	NM_022573_exon_5_0_chrY_6176844_f_2	64	63	14	100	107.424	42.4	7.80069	5.43541	2.44239
chr6	30077166	30077266	-	ZNRD1-AS1	NR_026751_exon_0_0_chr6_30076767_r_4	11	27	6	100	18.4636	18.1714	3.34315	5.43541	2.44239
chr15	38936959	38937059	+	SPINT1	NM_001032367_exon_9_0_chr15_38936260_f_7	9	562	5	100	15.1066	378.235	2.78596	5.42239	2.43893
chr17	7103945	7104045	-	CLDN7	NM_001185022_exon_0_0_chr17_7103946_r_0	9	58	5	100	15.1066	39.0349	2.78596	5.42239	2.43893
chr9	133332870	133332970	+	PRRC2B	NM_013318_exon_11_0_chr9_133332771_f_1	9	141	5	100	15.1066	94.8952	2.78596	5.42239	2.43893
chr14	22461790	22461890	-	PRMT5	NM_006109_exon_3_0_chr14_22461791_r_0	9	37	5	100	15.1066	24.9016	2.78596	5.42239	2.43893
chr17	35886305	35886405	-	TNS4	NM_032865_exon_0_0_chr17_35885606_r_7	257	1598	144	100	431.376	1075.48	80.2357	5.37637	2.42663
chr14	22668798	22668898	-	SLC7A8	NM_182728_exon_2_0_chr14_22668699_r_1	112	40	9	100	187.993	26.9206	5.01473	5.36831	2.42447
chr22	45136794	45136894	-	CELSR1	NM_014246_exon_0_0_chr22_45135395_r_14	31	31	7	100	52.0337	20.8635	3.90035	5.34914	2.41931
chr7	5533504	5533604	-	ACTB	NM_001101_exon_0_0_chr7_5533305_r_2	435	1302	246	100	730.151	876.266	137.069	5.32687	2.41329
chr18	71128190	71128290	+	TSHZ1	NM_005786_exon_1_0_chr18_71126391_f_18	12	22	5	100	20.1421	14.8063	2.78596	5.31462	2.40997
chr7	5533604	5533704	-	ACTB	NM_001101_exon_0_0_chr7_5533305_r_3	380	738	168	100	637.833	496.685	93.6083	5.306	2.40762
chr19	16526962	16527062	-	SLC35E1	NM_024881_exon_1_0_chr19_16526963_r_0	1114	351	80	100	1869.86	236.228	44.5754	5.29953	2.40586
chr5	179128556	179128656	+	MAML1	NM_014757_exon_2_0_chr5_179128457_f_1	45	57	13	100	75.5328	38.3619	7.2435	5.29604	2.40491
chr19	56209811	56209911	-	KLK10	NM_002776_exon_0_0_chr19_56207812_r_20	546	1329	304	100	916.465	894.437	169.386	5.28045	2.40066
chr18	11871587	11871687	+	GNAL	NM_001142339_exon_12_0_chr18_11870988_f_6	7	83	4	100	11.7496	55.8603	2.22877	5.27177	2.39829
chr17	71517121	71517221	-	EVPL	NM_001988_exon_0_0_chr17_71514522_r_26	7	112	4	100	11.7496	75.3777	2.22877	5.27177	2.39829
chr3	47005578	47005678	+	NBEAL2	NM_015175_exon_3_0_chr3_47005579_f_0	28	97	16	100	46.9982	65.2825	8.91508	5.27177	2.39829
chr15	62216819	62216919	+	SNX1	NM_148955_exon_12_0_chr15_62216820_f_0	7	20	4	100	11.7496	13.4603	2.22877	5.27177	2.39829
chr6	112004757	112004857	+	TRAF3IP2-AS1	NR_034110_exon_2_0_chr6_112004258_f_5	7	30	4	100	11.7496	20.1905	2.22877	5.27177	2.39829
chrX	44820885	44820985	+	KDM6A	NM_021140_exon_17_0_chrX_44820886_f_0	35	159	20	100	58.7478	107.009	11.1438	5.27177	2.39829
chr19	59664757	59664857	+	LENG8	NM_052925_exon_15_0_chr19_59663758_f_10	136	122	28	100	228.277	82.1079	15.6014	5.26286	2.39585
chr17	36992156	36992256	-	KRT14	NM_000526_exon_0_0_chr17_36992057_r_1	3917	257633	2245	100	6574.71	173391	1250.9	5.256	2.39397
chr17	37034255	37034355	-	KRT17	NM_000422_exon_7_0_chr17_37033856_r_4	24	26	6	100	40.2842	17.4984	3.34315	5.2341	2.38794
chr3	52496851	52496951	+	NISCH	NM_007184_exon_15_0_chr3_52496252_f_6	43	13	3	100	72.1758	8.7492	1.67158	5.2341	2.38794
chr5	172311017	172311117	+	ERGIC1	NM_001031711_exon_9_0_chr5_172310318_f_7	25	26	6	100	41.9627	17.4984	3.34315	5.2341	2.38794
chr22	36499735	36499835	+	TRIOBP	NM_001039141_exon_23_0_chr22_36499736_f_0	81	65	15	100	135.959	43.746	8.35788	5.2341	2.38794
chr12	108372842	108372942	-	KCTD10	NM_031954_exon_0_0_chr12_108370843_r_20	6	13	3	100	10.071	8.7492	1.67158	5.2341	2.38794
chr22	40723351	40723451	+	41885	NM_145733_exon_10_0_chr22_40722852_f_5	10	13	3	100	16.7851	8.7492	1.67158	5.2341	2.38794
chr17	7196731	7196831	+	KCTD11	NM_001002914_exon_0_0_chr17_7195932_f_8	30	13	3	100	50.3552	8.7492	1.67158	5.2341	2.38794
chr2	31410791	31410891	-	XDH	NM_000379_exon_0_0_chr2_31410692_r_1	7	13	3	100	11.7496	8.7492	1.67158	5.2341	2.38794
chr10	105348173	105348273	-	SH3PXD2A	NM_014631_exon_0_0_chr10_105343774_r_44	45	135	26	100	75.5328	90.8571	14.487	5.21384	2.38235
chr19	2428485	2428585	+	GADD45B	NM_015675_exon_3_0_chr19_2428486_f_0	19	469	11	100	31.8916	315.644	6.12911	5.2033	2.37943
chr19	3998715	3998815	-	ZBTB7A	NM_015898_exon_0_0_chr19_3996216_r_25	8005	1844	429	100	13436.5	1241.04	239.035	5.19187	2.37625
chr8	22435948	22436048	+	PPP3CC	NM_005605_exon_6_0_chr8_22435949_f_0	31	539	18	100	52.0337	362.755	10.0295	5.18809	2.3752
chr3	12558358	12558458	-	LOC100129480	NM_001195279_exon_1_0_chr3_12558359_r_0	95	60	14	100	159.458	40.3809	7.80069	5.17658	2.372
chr11	119039812	119039912	-	PVRL1	NM_002855_exon_0_0_chr11_119036913_r_29	12	47	7	100	20.1421	31.6317	3.90035	5.16418	2.36854
chr6	25200102	25200202	-	CMAHP	NR_002174_exon_3_0_chr6_25200103_r_0	40	17	4	100	67.1403	11.4413	2.22877	5.13344	2.35993
chr4	6911052	6911152	+	KIAA0232	NM_001100590_exon_4_0_chr4_6911053_f_0	538	68	16	100	903.037	45.765	8.91508	5.13344	2.35993
chr2	25820256	25820356	-	ASXL2	NM_018263_exon_0_0_chr2_25815757_r_45	150	55	13	100	251.776	37.0158	7.2435	5.11022	2.35338
chr20	32134476	32134576	+	RALY	NM_016732_exon_9_0_chr20_32131377_f_31	22	2104	13	100	36.9272	1416.02	7.2435	5.09797	2.34992
chr6	31192143	31192243	-	CDSN	NM_001264_exon_0_0_chr6_31190844_r_13	21	21	5	100	35.2487	14.1333	2.78596	5.07305	2.34285
chrY	9278469	9278569	+	TSPY4	NM_001164471_exon_6_0_chrY_9278270_f_2	64	63	15	100	107.424	42.4	8.35788	5.07305	2.34285
chrY	9937679	9937779	+	TSPY4	NM_001164471_exon_5_0_chrY_9937480_f_2	64	63	15	100	107.424	42.4	8.35788	5.07305	2.34285
chr2	241824802	241824902	-	HDLBP	NM_005336_exon_7_0_chr2_241824703_r_1	36	46	11	100	60.4263	30.9587	6.12911	5.05109	2.33659
chr17	36992256	36992356	-	KRT14	NM_000526_exon_0_0_chr17_36992057_r_2	1217	80950	728	100	2042.74	54480.6	405.636	5.0359	2.33225
chr11	74794305	74794405	+	RPS3	NM_001005_exon_6_0_chr11_74794306_f_0	30	50	12	100	50.3552	33.6508	6.68631	5.03279	2.33136
chr11	94238954	94239054	+	AMOTL1	NM_130847_exon_10_0_chr11_94238755_f_2	33	50	12	100	55.3907	33.6508	6.68631	5.03279	2.33136
chr10	104172650	104172750	+	FBXL15	NM_024326_exon_3_0_chr10_104172551_f_1	17	25	6	100	28.5346	16.8254	3.34315	5.03279	2.33136
chr19	50087489	50087589	+	TOMM40	NM_006114_exon_2_0_chr19_50087490_f_0	5	19	3	100	8.39254	12.7873	1.67158	5.02073	2.3279
chr16	1339180	1339280	+	BAIAP3	NM_003933_exon_33_0_chr16_1338381_f_8	10	57	6	100	16.7851	38.3619	3.34315	5.02073	2.3279
chr2	135609903	135610003	+	RAB3GAP1	NM_012233_exon_16_0_chr2_135609604_f_3	10	30	6	100	16.7851	20.1905	3.34315	5.02073	2.3279
chr5	141224980	141225080	-	PCDH1	NM_032420_exon_2_0_chr5_141222981_r_20	10	41	6	100	16.7851	27.5936	3.34315	5.02073	2.3279
chr11	119040712	119040812	-	PVRL1	NM_002855_exon_0_0_chr11_119036913_r_38	5	128	3	100	8.39254	86.146	1.67158	5.02073	2.3279
chr16	4446347	4446447	+	DNAJA3	NM_005147_exon_11_0_chr16_4445548_f_8	5	33	3	100	8.39254	22.2095	1.67158	5.02073	2.3279
chr15	65244386	65244486	+	SMAD3	NM_001145102_exon_1_0_chr15_65244287_f_1	15	76	9	100	25.1776	51.1492	5.01473	5.02073	2.3279
chr11	56824078	56824178	-	TNKS1BP1	NM_033396_exon_0_0_chr11_56823679_r_4	5	16	3	100	8.39254	10.7682	1.67158	5.02073	2.3279
chr19	54163493	54163593	-	GYS1	NM_001161587_exon_0_0_chr19_54163194_r_3	10	76	6	100	16.7851	51.1492	3.34315	5.02073	2.3279
chr19	53647976	53648076	+	GRWD1	NM_031485_exon_6_0_chr19_53647777_f_2	5	43	3	100	8.39254	28.9397	1.67158	5.02073	2.3279
chr16	86429920	86430020	-	SLC7A5	NM_003486_exon_4_0_chr16_86429821_r_1	5	30	3	100	8.39254	20.1905	1.67158	5.02073	2.3279
chr17	40457231	40457331	-	DCAKD	NM_001128631_exon_0_0_chr17_40456232_r_10	5	82	3	100	8.39254	55.1873	1.67158	5.02073	2.3279
chr1	169793402	169793502	+	PRRC2C	NM_015172_exon_18_0_chr1_169793003_f_4	5	13	3	100	8.39254	8.7492	1.67158	5.02073	2.3279
chr8	145138947	145139047	+	GRINA	NM_001009184_exon_6_0_chr8_145138848_f_1	40	240	24	100	67.1403	161.524	13.3726	5.02073	2.3279
chr12	844636	844736	+	WNK1	NM_213655_exon_8_0_chr12_844537_f_1	5	21	3	100	8.39254	14.1333	1.67158	5.02073	2.3279
chr12	844736	844836	+	WNK1	NM_213655_exon_8_0_chr12_844537_f_2	5	21	3	100	8.39254	14.1333	1.67158	5.02073	2.3279
chr9	133332770	133332870	+	PRRC2B	NM_013318_exon_11_0_chr9_133332771_f_0	5	95	3	100	8.39254	63.9365	1.67158	5.02073	2.3279
chr3	47012525	47012625	+	NBEAL2	NM_015175_exon_14_0_chr3_47012426_f_1	5	32	3	100	8.39254	21.5365	1.67158	5.02073	2.3279
chr15	70278623	70278723	-	PKM2	NM_182471_exon_0_0_chr15_70278424_r_2	213	423	102	100	357.522	284.685	56.8336	5.0091	2.32455
chr17	4868586	4868686	+	KIF1C	NM_006612_exon_22_0_chr17_4867487_f_11	12	29	7	100	20.1421	19.5174	3.90035	5.00403	2.32309
chr19	40694252	40694352	-	DMKN	NM_033317_exon_11_0_chr19_40694153_r_1	106	58	14	100	177.922	39.0349	7.80069	5.00403	2.32309
chr12	54790709	54790809	+	PA2G4	NM_006191_exon_8_0_chr12_54790610_f_1	22	29	7	100	36.9272	19.5174	3.90035	5.00403	2.32309
chr1	181785621	181785721	+	SMG7	NM_201568_exon_18_0_chr1_181785522_f_1	34	29	7	100	57.0693	19.5174	3.90035	5.00403	2.32309
chr19	2052986	2053086	-	AP3D1	NM_003938_exon_0_0_chr19_2051987_r_10	69	58	14	100	115.817	39.0349	7.80069	5.00403	2.32309
chr12	55886522	55886622	+	LRP1	NM_002332_exon_75_0_chr12_55886523_f_0	43	122	26	100	72.1758	82.1079	14.487	4.98211	2.31676
chr10	85965517	85965617	+	CDHR1	NM_033100_exon_16_0_chr10_85963818_f_17	15	37	9	100	25.1776	24.9016	5.01473	4.96568	2.31199
chr12	55886622	55886722	+	LRP1	NM_002332_exon_75_0_chr12_55886523_f_1	107	273	65	100	179.6	183.733	36.2175	4.95894	2.31003
chr1	28665579	28665679	+	PHACTR4	NM_001048183_exon_5_0_chr1_28665480_f_1	201	57	14	100	337.38	38.3619	7.80069	4.91775	2.298
chr1	150271805	150271905	-	S100A11	NM_005620_exon_0_0_chr1_150271606_r_2	763	3289	468	100	1280.7	2213.55	260.766	4.91131	2.29611
chr18	40900341	40900441	+	SETBP1	NM_015559_exon_5_0_chr18_40897042_f_33	27	65	16	100	45.3197	43.746	8.91508	4.90697	2.29483
chr12	52193509	52193609	-	ATF7	NM_001130059_exon_0_0_chr12_52192110_r_14	13	37	8	100	21.8206	24.9016	4.45754	4.89521	2.29137
chr22	43908302	43908402	-	LOC100506714	NR_038957_exon_0_0_chr22_43908303_r_0	21	745	13	100	35.2487	501.396	7.2435	4.86625	2.28281
chr17	70637914	70638014	-	NT5C	NR_045513_exon_0_0_chr17_70637915_r_0	6	4	1	100	10.071	2.69206	0.557192	4.83148	2.27246
chr2	110569122	110569222	-	LOC151009	NR_027244_exon_0_0_chr2_110567223_r_19	2	4	1	100	3.35701	2.69206	0.557192	4.83148	2.27246
chr20	29696231	29696331	+	COX4I2	NM_032609_exon_4_0_chr20_29696232_f_0	3	4	1	100	5.03552	2.69206	0.557192	4.83148	2.27246
chr8	124583807	124583907	-	FBXO32	NM_148177_exon_0_0_chr8_124579308_r_45	5	4	1	100	8.39254	2.69206	0.557192	4.83148	2.27246
chr6	10510810	10510910	-	TFAP2A	NM_003220_exon_2_0_chr6_10510711_r_1	3	4	1	100	5.03552	2.69206	0.557192	4.83148	2.27246
chr6	90394022	90394122	+	ANKRD6	NM_001242814_exon_10_0_chr6_90394023_f_0	4	4	1	100	6.71403	2.69206	0.557192	4.83148	2.27246
chr4	41343358	41343458	+	LIMCH1	NM_001112718_exon_11_0_chr4_41343259_f_1	3	4	1	100	5.03552	2.69206	0.557192	4.83148	2.27246
chr15	38633389	38633489	-	C15orf57	NM_001080791_exon_0_0_chr15_38632590_r_8	2	4	1	100	3.35701	2.69206	0.557192	4.83148	2.27246
chr16	68915988	68916088	+	DDX19B	NM_001014451_exon_4_0_chr16_68915989_f_0	10	20	5	100	16.7851	13.4603	2.78596	4.83148	2.27246
chr1	202659680	202659780	-	PIK3C2B	NM_002646_exon_0_0_chr1_202658381_r_13	8	16	4	100	13.4281	10.7682	2.22877	4.83148	2.27246
chr7	143604377	143604477	-	LOC728377	NR_033942_exon_4_0_chr7_143604378_r_0	148	16	4	100	248.419	10.7682	2.22877	4.83148	2.27246
chr10	38448923	38449023	+	ZNF37A	NM_001007094_exon_7_0_chr10_38446324_f_26	22	4	1	100	36.9272	2.69206	0.557192	4.83148	2.27246
chr3	12561945	12562045	-	LOC100129480	NM_001195279_exon_3_0_chr3_12561746_r_2	2	4	1	100	3.35701	2.69206	0.557192	4.83148	2.27246
chr1	31679797	31679897	+	SERINC2	NM_001199037_exon_9_0_chr1_31679498_f_3	7	4	1	100	11.7496	2.69206	0.557192	4.83148	2.27246
chr10	72309057	72309157	+	SGPL1	NM_003901_exon_14_0_chr10_72306958_f_21	63	4	1	100	105.746	2.69206	0.557192	4.83148	2.27246
chr22	16680376	16680476	-	MICAL3	NM_015241_exon_6_0_chr22_16680077_r_3	5	4	1	100	8.39254	2.69206	0.557192	4.83148	2.27246
chr6	7230886	7230986	-	SSR1	NM_003144_exon_0_0_chr6_7226287_r_46	2	4	1	100	3.35701	2.69206	0.557192	4.83148	2.27246
chr10	75196917	75197017	+	SEC24C	NM_198597_exon_13_0_chr10_75196818_f_1	3	4	1	100	5.03552	2.69206	0.557192	4.83148	2.27246
chr10	80730594	80730694	+	ZMIZ1	NM_020338_exon_16_0_chr10_80730495_f_1	193	44	11	100	323.952	29.6127	6.12911	4.83148	2.27246
chr19	42107941	42108041	+	ZNF568	NM_198539_exon_3_0_chr19_42107942_f_0	10	4	1	100	16.7851	2.69206	0.557192	4.83148	2.27246
chr22	36356955	36357055	+	GGA1	NM_001001560_exon_11_0_chr22_36356856_f_1	39	4	1	100	65.4618	2.69206	0.557192	4.83148	2.27246
chr3	48475761	48475861	+	ATRIP	NM_130384_exon_5_0_chr3_48475762_f_0	3	4	1	100	5.03552	2.69206	0.557192	4.83148	2.27246
chr12	109269188	109269288	+	ATP2A2	NM_170665_exon_19_0_chr12_109268389_f_8	3	4	1	100	5.03552	2.69206	0.557192	4.83148	2.27246
chr2	136250388	136250488	+	UBXN4	NM_014607_exon_9_0_chr2_136250289_f_1	3	4	1	100	5.03552	2.69206	0.557192	4.83148	2.27246
chr1	149531296	149531396	-	PI4KB	NM_001198775_exon_0_0_chr1_149530897_r_4	12	4	1	100	20.1421	2.69206	0.557192	4.83148	2.27246
chr20	29696331	29696431	+	COX4I2	NM_032609_exon_4_0_chr20_29696232_f_1	3	4	1	100	5.03552	2.69206	0.557192	4.83148	2.27246
chr16	5081795	5081895	-	FAM86A	NM_201400_exon_4_0_chr16_5081796_r_0	37	12	3	100	62.1048	8.07618	1.67158	4.83148	2.27246
chr19	63029778	63029878	-	FKBP1AP1	NR_024162_exon_0_0_chr19_63028479_r_13	32	4	1	100	53.7122	2.69206	0.557192	4.83148	2.27246
chr12	122757325	122757425	+	TCTN2	NM_001143850_exon_15_0_chr12_122757226_f_1	3	4	1	100	5.03552	2.69206	0.557192	4.83148	2.27246
chr12	111933461	111933561	+	OAS2	NM_016817_exon_10_0_chr12_111932562_f_9	14	8	2	100	23.4991	5.38412	1.11438	4.83148	2.27246
chr12	49404924	49405024	+	DIP2B	NM_173602_exon_27_0_chr12_49404825_f_1	4	8	2	100	6.71403	5.38412	1.11438	4.83148	2.27246
chr5	32414977	32415077	-	ZFR	NM_016107_exon_3_0_chr5_32414978_r_0	6	8	2	100	10.071	5.38412	1.11438	4.83148	2.27246
chr21	35083567	35083667	-	RUNX1	NM_001754_exon_0_0_chr21_35081968_r_16	16	8	2	100	26.8561	5.38412	1.11438	4.83148	2.27246
chrX	129028375	129028475	-	ELF4	NM_001127197_exon_0_0_chrX_129026576_r_18	14	4	1	100	23.4991	2.69206	0.557192	4.83148	2.27246
chrX	129031255	129031355	-	ELF4	NM_001421_exon_1_0_chrX_129030956_r_3	6	4	1	100	10.071	2.69206	0.557192	4.83148	2.27246
chr9	124899940	124900040	+	RABGAP1	NM_012197_exon_21_0_chr9_124899841_f_1	2	4	1	100	3.35701	2.69206	0.557192	4.83148	2.27246
chr3	51409838	51409938	+	RBM15B	NM_013286_exon_0_0_chr3_51403739_f_61	5	4	1	100	8.39254	2.69206	0.557192	4.83148	2.27246
chr13	23907032	23907132	-	PARP4	NM_006437_exon_3_0_chr13_23906533_r_5	18	4	1	100	30.2131	2.69206	0.557192	4.83148	2.27246
chr1	24670562	24670662	+	NIPAL3	NM_020448_exon_11_0_chr1_24668063_f_25	6	4	1	100	10.071	2.69206	0.557192	4.83148	2.27246
chr7	100518412	100518512	+	TRIM56	NM_030961_exon_2_0_chr7_100517313_f_11	7	8	2	100	11.7496	5.38412	1.11438	4.83148	2.27246
chr19	15132143	15132243	-	NOTCH3	NM_000435_exon_0_0_chr19_15131444_r_7	16	12	3	100	26.8561	8.07618	1.67158	4.83148	2.27246
chr4	4470362	4470462	+	D4S234E	NM_014392_exon_4_0_chr4_4469863_f_5	3	4	1	100	5.03552	2.69206	0.557192	4.83148	2.27246
chr17	77793825	77793925	-	CSNK1D	NM_001893_exon_0_0_chr17_77793826_r_0	25	4	1	100	41.9627	2.69206	0.557192	4.83148	2.27246
chr13	43360992	43361092	+	LACC1	NM_153218_exon_4_0_chr13_43360893_f_1	7	4	1	100	11.7496	2.69206	0.557192	4.83148	2.27246
chr20	29694967	29695067	+	COX4I2	NM_032609_exon_3_0_chr20_29694868_f_1	3	4	1	100	5.03552	2.69206	0.557192	4.83148	2.27246
chr5	96122569	96122669	-	ERAP1	NM_016442_exon_0_0_chr5_96122270_r_3	6	12	3	100	10.071	8.07618	1.67158	4.83148	2.27246
chr4	37122501	37122601	+	KIAA1239	NM_001144990_exon_6_0_chr4_37121302_f_12	19	16	4	100	31.8916	10.7682	2.22877	4.83148	2.27246
chr20	61981827	61981927	+	LOC100505815	NR_045370_exon_0_0_chr20_61977928_f_39	150	8	2	100	251.776	5.38412	1.11438	4.83148	2.27246
chr1	226747376	226747476	+	RNF187	NM_001010858_exon_2_0_chr1_226747377_f_0	10	8	2	100	16.7851	5.38412	1.11438	4.83148	2.27246
chrX	48816561	48816661	-	PRAF2	NM_007213_exon_0_0_chrX_48815762_r_8	3	4	1	100	5.03552	2.69206	0.557192	4.83148	2.27246
chr12	6916370	6916470	+	ATN1	NM_001007026_exon_4_0_chr12_6914971_f_14	32	8	2	100	53.7122	5.38412	1.11438	4.83148	2.27246
chr11	65537463	65537563	+	CST6	NM_001323_exon_2_0_chr11_65537364_f_1	12	20	5	100	20.1421	13.4603	2.78596	4.83148	2.27246
chr2	37149327	37149427	-	HEATR5B	NM_019024_exon_28_0_chr2_37149328_r_0	2	4	1	100	3.35701	2.69206	0.557192	4.83148	2.27246
chr17	23904532	23904632	-	PIGS	NM_033198_exon_0_0_chr17_23904533_r_0	10	8	2	100	16.7851	5.38412	1.11438	4.83148	2.27246
chr1	6533142	6533242	-	NOL9	NM_024654_exon_10_0_chr1_6533043_r_1	8	8	2	100	13.4281	5.38412	1.11438	4.83148	2.27246
chr18	11871687	11871787	+	GNAL	NM_001142339_exon_12_0_chr18_11870988_f_7	7	8	2	100	11.7496	5.38412	1.11438	4.83148	2.27246
chr20	61981527	61981627	+	LOC100505815	NR_045370_exon_0_0_chr20_61977928_f_36	106	4	1	100	177.922	2.69206	0.557192	4.83148	2.27246
chr1	54847217	54847317	+	ACOT11	NM_147161_exon_15_0_chr1_54847218_f_0	21	12	3	100	35.2487	8.07618	1.67158	4.83148	2.27246
chr5	3652438	3652538	+	IRX1	NM_024337_exon_1_0_chr5_3652339_f_1	11	4	1	100	18.4636	2.69206	0.557192	4.83148	2.27246
chr22	37247558	37247658	-	DMC1	NM_007068_exon_1_0_chr22_37247559_r_0	5	4	1	100	8.39254	2.69206	0.557192	4.83148	2.27246
chr5	172292144	172292244	+	ERGIC1	NM_001031711_exon_7_0_chr5_172292045_f_1	3	4	1	100	5.03552	2.69206	0.557192	4.83148	2.27246
chr19	964239	964339	-	C19orf6	NM_001033026_exon_8_0_chr19_964240_r_0	21	4	1	100	35.2487	2.69206	0.557192	4.83148	2.27246
chr1	26544722	26544822	-	AIM1L	NM_001039775_exon_18_0_chr1_26542823_r_19	15	16	4	100	25.1776	10.7682	2.22877	4.83148	2.27246
chr12	51933668	51933768	+	MFSD5	NM_001170790_exon_1_0_chr12_51932869_f_8	3	4	1	100	5.03552	2.69206	0.557192	4.83148	2.27246
chr5	112957777	112957877	+	YTHDC2	NM_022828_exon_29_0_chr5_112957078_f_7	5	8	2	100	8.39254	5.38412	1.11438	4.83148	2.27246
chr8	27648951	27649051	-	CCDC25	NM_018246_exon_0_0_chr8_27646752_r_22	14	20	5	100	23.4991	13.4603	2.78596	4.83148	2.27246
chr12	120635040	120635140	+	TMEM120B	NM_001080825_exon_0_0_chr12_120635041_f_0	5	4	1	100	8.39254	2.69206	0.557192	4.83148	2.27246
chr20	29696431	29696531	+	COX4I2	NM_032609_exon_4_0_chr20_29696232_f_2	3	4	1	100	5.03552	2.69206	0.557192	4.83148	2.27246
chr11	9438278	9438378	-	LOC644656	NR_036539_exon_0_0_chr11_9437679_r_6	48	4	1	100	80.5684	2.69206	0.557192	4.83148	2.27246
chrX	63326121	63326221	-	FAM123B	NM_152424_exon_0_0_chrX_63321722_r_44	4	8	2	100	6.71403	5.38412	1.11438	4.83148	2.27246
chr1	154504084	154504184	-	SMG5	NM_015327_exon_12_0_chr1_154503885_r_2	2	4	1	100	3.35701	2.69206	0.557192	4.83148	2.27246
chr20	29694867	29694967	+	COX4I2	NM_032609_exon_3_0_chr20_29694868_f_0	3	4	1	100	5.03552	2.69206	0.557192	4.83148	2.27246
chr16	5081895	5081995	-	FAM86A	NM_201400_exon_4_0_chr16_5081796_r_1	16	4	1	100	26.8561	2.69206	0.557192	4.83148	2.27246
chr10	17790880	17790980	+	STAM	NR_037774_exon_10_0_chr10_17790781_f_1	8	29	5	100	13.4281	19.5174	2.78596	4.8199	2.269
chr1	44216439	44216539	+	ATP6V0B	NM_001039457_exon_6_0_chr1_44216240_f_2	16	55	10	100	26.8561	37.0158	5.57192	4.8199	2.269
chr1	28664782	28664882	+	PHACTR4	NM_001048183_exon_4_0_chr1_28664783_f_0	16	149	10	100	26.8561	100.279	5.57192	4.8199	2.269
chr15	41873276	41873376	+	SERF2	NM_001199876_exon_2_0_chr15_41873177_f_1	8	69	5	100	13.4281	46.4381	2.78596	4.8199	2.269
chr12	55779343	55779443	-	STAT6	NR_033659_exon_6_0_chr12_55779344_r_0	8	39	5	100	13.4281	26.2476	2.78596	4.8199	2.269
chr12	14986716	14986816	-	ARHGDIB	NM_001175_exon_0_0_chr12_14986217_r_5	8	27	5	100	13.4281	18.1714	2.78596	4.8199	2.269
chr2	159189935	159190035	+	PKP4	NM_003628_exon_6_0_chr2_159189636_f_3	16	71	10	100	26.8561	47.7841	5.57192	4.8199	2.269
chr14	22814683	22814783	-	HOMEZ	NM_020834_exon_0_0_chr14_22812684_r_20	8	27	5	100	13.4281	18.1714	2.78596	4.8199	2.269
chr15	53626112	53626212	-	PYGO1	NM_015617_exon_0_0_chr15_53625513_r_6	16	103	10	100	26.8561	69.3206	5.57192	4.8199	2.269
chr19	5642944	5643044	-	LONP1	NM_004793_exon_0_0_chr19_5642845_r_1	8	29	5	100	13.4281	19.5174	2.78596	4.8199	2.269
chr17	37164884	37164984	-	JUP	NM_021991_exon_0_0_chr17_37164385_r_5	148	10071	93	100	248.419	6777.94	51.8189	4.79399	2.26123
chr5	150925526	150925626	-	FAT2	NM_001447_exon_22_0_chr5_150925427_r_1	35	148	22	100	58.7478	99.6063	12.2582	4.79252	2.26078
chr12	50850246	50850346	-	KRT80	NM_182507_exon_0_0_chr12_50849047_r_12	27	93	17	100	45.3197	62.5904	9.47227	4.78446	2.25836
chr15	58461932	58462032	-	ANXA2	NM_004039_exon_10_0_chr15_58461833_r_1	58	99	25	100	97.3534	66.6285	13.9298	4.78316	2.25796
chr6	36761805	36761905	+	CDKN1A	NM_001220778_exon_2_0_chr6_36761506_f_3	31	63	16	100	52.0337	42.4	8.91508	4.75599	2.24974
chr19	2052992	2053092	-	AP3D1	NM_001077523_exon_0_0_chr19_2051993_r_10	67	59	15	100	112.46	39.7079	8.35788	4.75095	2.24822
chr20	55368202	55368302	-	MTRNR2L3	NM_001190472_exon_0_0_chr20_55366903_r_13	29	51	13	100	48.6767	34.3238	7.2435	4.73856	2.24445
chr12	46648182	46648282	+	TMEM106C	NM_001143842_exon_7_0_chr12_46648183_f_0	29	39	10	100	48.6767	26.2476	5.57192	4.71069	2.23594
chr10	105348273	105348373	-	SH3PXD2A	NM_014631_exon_0_0_chr10_105343774_r_45	55	105	27	100	92.3179	70.6666	15.0442	4.69727	2.23182
chr19	3417249	3417349	+	NFIC	NM_001245005_exon_9_0_chr19_3413750_f_35	14	54	9	100	23.4991	36.3428	5.01473	4.68602	2.22836
chr15	43243279	43243379	+	DUOX1	NM_017434_exon_33_0_chr15_43243280_f_0	14	178	9	100	23.4991	119.797	5.01473	4.68602	2.22836
chr1	31117599	31117699	-	SDC3	NM_014654_exon_0_0_chr1_31114900_r_27	14	137	9	100	23.4991	92.2031	5.01473	4.68602	2.22836
chr5	134752510	134752610	-	H2AFY	NM_004893_exon_7_0_chr5_134752511_r_0	14	66	9	100	23.4991	44.419	5.01473	4.68602	2.22836
chr5	140871197	140871297	+	PCDHGC3	NM_002588_exon_3_0_chr5_140870698_f_5	179	31	8	100	300.453	20.8635	4.45754	4.68049	2.22666
chr11	69175266	69175366	+	CCND1	NM_053056_exon_4_0_chr11_69175067_f_2	19	27	7	100	31.8916	18.1714	3.90035	4.65892	2.22
chr6	31700016	31700116	+	PRRC2A	NM_004638_exon_3_0_chr6_31700017_f_0	12	27	7	100	20.1421	18.1714	3.90035	4.65892	2.22
chr17	76319054	76319154	+	RPTOR	NM_001163034_exon_4_0_chr17_76318955_f_1	20	27	7	100	33.5701	18.1714	3.90035	4.65892	2.22
chr12	116965028	116965128	-	WSB2	NM_018639_exon_5_0_chr12_116965029_r_0	17	54	11	100	28.5346	36.3428	6.12911	4.65559	2.21896
chr9	135219360	135219460	-	SURF4	NM_033161_exon_0_0_chr9_135218161_r_12	1116	250	65	100	1873.21	168.254	36.2175	4.64565	2.21588
chr17	24645026	24645126	-	NUFIP2	NM_020772_exon_3_0_chr17_24644927_r_1	20	68	13	100	33.5701	45.765	7.2435	4.63452	2.21242
chr3	49429914	49430014	-	AMT	NM_000481_exon_0_0_chr3_49429215_r_7	58	23	6	100	97.3534	15.4794	3.34315	4.63017	2.21106
chr1	114765580	114765680	-	TRIM33	NM_033020_exon_8_0_chr1_114765581_r_0	23	78	15	100	38.6057	52.4952	8.35788	4.61907	2.2076
chr12	121192590	121192690	+	MLXIP	NM_014938_exon_16_0_chr12_121192191_f_4	39	42	11	100	65.4618	28.2666	6.12911	4.61186	2.20535
chr10	57029655	57029755	+	MTRNR2L5	NM_001190478_exon_0_0_chr10_57028756_f_9	8	19	5	100	13.4281	12.7873	2.78596	4.5899	2.19846
chr17	63386118	63386218	+	BPTF	NM_182641_exon_23_0_chr17_63386119_f_0	82	19	5	100	137.638	12.7873	2.78596	4.5899	2.19846
chr17	23898921	23899021	-	UNC119	NM_005148_exon_1_0_chr17_23898822_r_1	64	34	9	100	107.424	22.8825	5.01473	4.56306	2.19
chr19	12050	12150	-	WASH5P	NR_033266_exon_0_0_chr19_11951_r_1	118	34	9	100	198.064	22.8825	5.01473	4.56306	2.19
chr20	39265010	39265110	-	ZHX3	NM_015035_exon_1_0_chr20_39264111_r_9	8	15	4	100	13.4281	10.0952	2.22877	4.52951	2.17935
chr7	143701220	143701320	+	ARHGEF5	NM_005435_exon_9_0_chr7_143701221_f_0	111	15	4	100	186.314	10.0952	2.22877	4.52951	2.17935
chr11	16766682	16766782	-	PLEKHA7	NM_175058_exon_0_0_chr11_16765783_r_9	12	15	4	100	20.1421	10.0952	2.22877	4.52951	2.17935
chr19	40346898	40346998	+	FXYD5	NM_144779_exon_5_0_chr19_40346899_f_0	11	15	4	100	18.4636	10.0952	2.22877	4.52951	2.17935
chr12	47711324	47711424	-	MLL2	NM_003482_exon_15_0_chr12_47711225_r_1	25	15	4	100	41.9627	10.0952	2.22877	4.52951	2.17935
chrX	152609952	152610052	+	SLC6A8	NM_001142805_exon_2_0_chrX_152609953_f_0	3	9	2	100	5.03552	6.05714	1.11438	4.51866	2.17589
chr19	40696091	40696191	-	DMKN	NM_001126057_exon_10_0_chr19_40695792_r_3	9	32	6	100	15.1066	21.5365	3.34315	4.51866	2.17589
chr11	47217628	47217728	-	ACP2	NM_001610_exon_0_0_chr11_47217429_r_2	3	23	2	100	5.03552	15.4794	1.11438	4.51866	2.17589
chr2	241818020	241818120	-	HDLBP	NM_005336_exon_1_0_chr2_241817921_r_1	45	157	30	100	75.5328	105.663	16.7158	4.51866	2.17589
chr14	68326096	68326196	-	ZFP36L1	NM_001244698_exon_1_0_chr14_68325997_r_1	18	79	12	100	30.2131	53.1682	6.68631	4.51866	2.17589
chr3	42548737	42548837	+	VIPR1	NM_001251884_exon_8_0_chr3_42548738_f_0	6	60	4	100	10.071	40.3809	2.22877	4.51866	2.17589
chr7	92028907	92029007	-	FAM133B	NM_152789_exon_0_0_chr7_92028008_r_9	3	16	2	100	5.03552	10.7682	1.11438	4.51866	2.17589
chr8	11317282	11317382	-	FAM167A	NM_053279_exon_0_0_chr8_11316383_r_9	3	49	2	100	5.03552	32.9778	1.11438	4.51866	2.17589
chr1	33009467	33009567	+	KIAA1522	NM_020888_exon_5_0_chr1_33008068_f_14	3	147	2	100	5.03552	98.9333	1.11438	4.51866	2.17589
chrX	48820147	48820247	-	WDR45	NM_007075_exon_3_0_chrX_48820148_r_0	3	8	2	100	5.03552	5.38412	1.11438	4.51866	2.17589
chr8	145069659	145069759	-	PLEC	NM_201379_exon_1_0_chr8_145068660_r_10	3	9	2	100	5.03552	6.05714	1.11438	4.51866	2.17589
chr7	71975953	71976053	-	SPDYE7P	NR_003666_exon_0_0_chr7_71971254_r_47	3	12	2	100	5.03552	8.07618	1.11438	4.51866	2.17589
chr12	123398772	123398872	-	NCOR2	NM_001206654_exon_18_0_chr12_123398673_r_1	3	11	2	100	5.03552	7.40317	1.11438	4.51866	2.17589
chr15	72979780	72979880	-	C15orf17	NM_020447_exon_0_0_chr15_72979381_r_4	6	60	4	100	10.071	40.3809	2.22877	4.51866	2.17589
chr19	60291007	60291107	+	EPS8L1	NM_017729_exon_14_0_chr19_60290708_f_3	9	122	6	100	15.1066	82.1079	3.34315	4.51866	2.17589
chr11	10486109	10486209	-	MTRNR2L8	NM_001190702_exon_0_0_chr11_10486010_r_1	3	8	2	100	5.03552	5.38412	1.11438	4.51866	2.17589
chr19	4646489	4646589	-	DPP9	NM_139159_exon_10_0_chr19_4646390_r_1	6	19	4	100	10.071	12.7873	2.22877	4.51866	2.17589
chr14	54603186	54603286	+	MAPK1IP1L	NM_144578_exon_3_0_chr14_54601087_f_21	3	10	2	100	5.03552	6.73015	1.11438	4.51866	2.17589
chr17	27393267	27393367	+	SH3GL1P1	NR_033412_exon_0_0_chr17_27391468_f_18	3	17	2	100	5.03552	11.4413	1.11438	4.51866	2.17589
chr16	49323458	49323558	+	NOD2	NM_022162_exon_11_0_chr16_49323159_f_3	3	39	2	100	5.03552	26.2476	1.11438	4.51866	2.17589
chr3	14158193	14158293	+	TMEM43	NM_024334_exon_11_0_chr3_14158094_f_1	3	50	2	100	5.03552	33.6508	1.11438	4.51866	2.17589
chr14	63486395	63486495	+	SYNE2	NM_182914_exon_6_0_chr14_63486296_f_1	9	35	6	100	15.1066	23.5555	3.34315	4.51866	2.17589
chr12	84754263	84754363	-	RASSF9	NM_005447_exon_1_0_chr12_84754064_r_2	3	8	2	100	5.03552	5.38412	1.11438	4.51866	2.17589
chr8	43175487	43175587	+	HGSNAT	NM_152419_exon_17_0_chr8_43173688_f_18	15	85	10	100	25.1776	57.2063	5.57192	4.51866	2.17589
chr1	41247052	41247152	+	CTPS	NM_001905_exon_15_0_chr1_41247053_f_0	6	19	4	100	10.071	12.7873	2.22877	4.51866	2.17589
chr5	14822083	14822183	-	ANKH	NM_054027_exon_10_0_chr5_14822084_r_0	3	11	2	100	5.03552	7.40317	1.11438	4.51866	2.17589
chr5	171570354	171570454	-	UBTD2	NM_152277_exon_0_0_chr5_171569255_r_11	3	28	2	100	5.03552	18.8444	1.11438	4.51866	2.17589
chr1	152789174	152789274	-	UBE2Q1	NM_017582_exon_0_0_chr1_152787675_r_15	6	19	4	100	10.071	12.7873	2.22877	4.51866	2.17589
chr7	92073770	92073870	-	CDK6	NM_001145306_exon_0_0_chr7_92072171_r_16	3	8	2	100	5.03552	5.38412	1.11438	4.51866	2.17589
chr6	161438101	161438201	+	MAP3K4	NM_006724_exon_15_0_chr6_161438102_f_0	3	13	2	100	5.03552	8.7492	1.11438	4.51866	2.17589
chr22	39980257	39980357	-	RANGAP1	NM_002883_exon_5_0_chr22_39980258_r_0	3	8	2	100	5.03552	5.38412	1.11438	4.51866	2.17589
chr9	130786999	130787099	+	NUP188	NM_015354_exon_19_0_chr9_130787000_f_0	3	24	2	100	5.03552	16.1524	1.11438	4.51866	2.17589
chr17	34149364	34149464	-	PCGF2	NM_007144_exon_7_0_chr17_34149365_r_0	3	10	2	100	5.03552	6.73015	1.11438	4.51866	2.17589
chr19	2706611	2706711	-	SGTA	NM_003021_exon_0_0_chr19_2705712_r_9	3	14	2	100	5.03552	9.42221	1.11438	4.51866	2.17589
chr19	18337900	18338000	+	PGPEP1	NM_017712_exon_4_0_chr19_18335201_f_27	3	16	2	100	5.03552	10.7682	1.11438	4.51866	2.17589
chr20	33330238	33330338	-	EIF6	NM_002212_exon_0_0_chr20_33330139_r_1	36	158	24	100	60.4263	106.336	13.3726	4.51866	2.17589
chr1	24865992	24866092	+	SRRM1	NM_005839_exon_12_0_chr1_24865893_f_1	6	18	4	100	10.071	12.1143	2.22877	4.51866	2.17589
chr2	86127798	86127898	-	POLR1A	NM_015425_exon_15_0_chr2_86127799_r_0	3	31	2	100	5.03552	20.8635	1.11438	4.51866	2.17589
chr7	92028903	92029003	-	LOC728066	NR_034169_exon_0_0_chr7_92028304_r_6	3	16	2	100	5.03552	10.7682	1.11438	4.51866	2.17589
chr17	3459604	3459704	-	SHPK	NM_013276_exon_0_0_chr17_3458305_r_13	3	9	2	100	5.03552	6.05714	1.11438	4.51866	2.17589
chr7	138619309	138619409	+	UBN2	NM_173569_exon_14_0_chr7_138618310_f_10	15	38	10	100	25.1776	25.5746	5.57192	4.51866	2.17589
chr12	54405493	54405593	-	CD63	NM_001780_exon_0_0_chr12_54405494_r_0	6	67	4	100	10.071	45.092	2.22877	4.51866	2.17589
chr6	31840591	31840691	+	MSH5-C6orf26	NR_037846_exon_28_0_chr6_31840192_f_4	3	13	2	100	5.03552	8.7492	1.11438	4.51866	2.17589
chr17	35886105	35886205	-	TNS4	NM_032865_exon_0_0_chr17_35885606_r_5	18	130	12	100	30.2131	87.492	6.68631	4.51866	2.17589
chr11	74793463	74793563	+	RPS3	NM_001005_exon_5_0_chr11_74793364_f_1	85	310	57	100	142.673	208.635	31.76	4.49223	2.16743
chr19	18997427	18997527	-	SUGP2	NM_001017392_exon_8_0_chr19_18996428_r_10	205	148	40	100	344.094	99.6063	22.2877	4.46912	2.15999
chr1	28665479	28665579	+	PHACTR4	NM_001048183_exon_5_0_chr1_28665480_f_0	219	85	23	100	367.593	57.2063	12.8154	4.46386	2.15829
chr1	3745387	3745487	-	CEP104	NM_014704_exon_14_0_chr1_3745388_r_0	75	70	19	100	125.888	47.1111	10.5867	4.45004	2.15382
chr14	68326024	68326124	-	ZFP36L1	NM_001244701_exon_0_0_chr14_68324125_r_19	179	191	52	100	300.453	128.546	28.974	4.4366	2.14945
chr12	55778941	55779041	-	STAT6	NM_001178079_exon_4_0_chr12_55778842_r_1	12	22	6	100	20.1421	14.8063	3.34315	4.42885	2.14693
chr20	4781601	4781701	-	SLC23A2	NM_203327_exon_0_0_chr20_4781002_r_6	95	22	6	100	159.458	14.8063	3.34315	4.42885	2.14693
chr19	54847936	54848036	+	SCAF1	NM_021228_exon_6_0_chr19_54845937_f_20	59	22	6	100	99.0319	14.8063	3.34315	4.42885	2.14693
chr6	34321485	34321585	+	HMGA1	NM_145901_exon_4_0_chr6_34320586_f_9	7	11	3	100	11.7496	7.40317	1.67158	4.42885	2.14693
chr2	218978763	218978863	+	CTDSP1	NM_182642_exon_6_0_chr2_218977264_f_15	11	11	3	100	18.4636	7.40317	1.67158	4.42885	2.14693
chr17	35386994	35387094	+	GSDMA	NM_178171_exon_11_0_chr17_35386595_f_4	18	11	3	100	30.2131	7.40317	1.67158	4.42885	2.14693
chr17	74479329	74479429	-	LGALS3BP	NM_005567_exon_0_0_chr17_74478930_r_4	95	11	3	100	159.458	7.40317	1.67158	4.42885	2.14693
chr12	55268344	55268444	+	RBMS2	NM_002898_exon_11_0_chr12_55268345_f_0	6	11	3	100	10.071	7.40317	1.67158	4.42885	2.14693
chr9	133363347	133363447	+	PRRC2B	NM_013318_exon_30_0_chr9_133360948_f_24	26	11	3	100	43.6412	7.40317	1.67158	4.42885	2.14693
chr16	4890831	4890931	-	PPL	NM_002705_exon_16_0_chr16_4890832_r_0	48	11	3	100	80.5684	7.40317	1.67158	4.42885	2.14693
chr20	365723	365823	-	TBC1D20	NM_144628_exon_0_0_chr20_364124_r_16	5	11	3	100	8.39254	7.40317	1.67158	4.42885	2.14693
chr6	31191643	31191743	-	CDSN	NM_001264_exon_0_0_chr6_31190844_r_8	1311	676	185	100	2200.52	454.958	103.081	4.41362	2.14196
chr10	105345473	105345573	-	SH3PXD2A	NM_014631_exon_0_0_chr10_105343774_r_17	320	95	26	100	537.122	63.9365	14.487	4.41337	2.14188
chr9	130435508	130435608	+	SPTAN1	NM_001130438_exon_56_0_chr9_130435309_f_2	41	347	28	100	68.8188	233.536	15.6014	4.41107	2.14113
chr1	153255319	153255419	+	ZBTB7B	NM_015872_exon_3_0_chr1_153255320_f_0	35	155	24	100	58.7478	104.317	13.3726	4.39314	2.13525
chr10	90764855	90764955	+	FAS	NM_000043_exon_8_0_chr10_90763856_f_10	16	46	11	100	26.8561	30.9587	6.12911	4.38173	2.1315
chr16	71550726	71550826	-	ZFHX3	NM_006885_exon_8_0_chr16_71548827_r_19	321	65	18	100	538.801	43.746	10.0295	4.36175	2.12491
chr5	137830944	137831044	+	EGR1	NM_001964_exon_1_0_chr5_137830345_f_6	15	36	10	100	25.1776	24.2286	5.57192	4.34833	2.12046
chr3	140718965	140719065	-	RBP1	NM_002899_exon_0_0_chr3_140718966_r_0	22	54	15	100	36.9272	36.3428	8.35788	4.34833	2.12046
chr4	2643645	2643745	+	FAM193A	NM_003704_exon_10_0_chr4_2643646_f_0	99	2187	69	100	166.172	1471.88	38.4463	4.32219	2.11176
chr2	86225165	86225265	-	IMMT	NM_001100170_exon_0_0_chr2_86224566_r_6	33	330	23	100	55.3907	222.095	12.8154	4.32219	2.11176
chr19	55204304	55204404	-	VRK3	NM_016440_exon_11_0_chr19_55204305_r_0	10	42	7	100	16.7851	28.2666	3.90035	4.30348	2.10551
chr3	137228363	137228463	+	PPP2R3A	NM_001190447_exon_1_0_chr3_137228364_f_0	10	73	7	100	16.7851	49.1301	3.90035	4.30348	2.10551
chr4	3213870	3213970	+	HTT	NM_002111_exon_66_0_chr4_3211371_f_25	10	406	7	100	16.7851	273.244	3.90035	4.30348	2.10551
chr3	5000020	5000120	+	BHLHE40	NM_003670_exon_4_0_chr3_4999521_f_5	10	134	7	100	16.7851	90.1841	3.90035	4.30348	2.10551
chr10	6924458	6924558	+	LOC100507127	NR_038291_exon_4_0_chr10_6922359_f_21	20	206	14	100	33.5701	138.641	7.80069	4.30348	2.10551
chr17	7357763	7357863	+	POLR2A	NM_000937_exon_28_0_chr17_7357064_f_7	10	65	7	100	16.7851	43.746	3.90035	4.30348	2.10551
chr19	15028995	15029095	+	CASP14	NM_012114_exon_6_0_chr19_15027796_f_12	202	327	92	100	339.058	220.076	51.2617	4.29319	2.10205
chr15	49990264	49990364	+	TMOD3	NM_014547_exon_9_0_chr15_49988265_f_20	157	71	20	100	263.526	47.7841	11.1438	4.28794	2.10028
chr1	1562986	1563086	-	CDK11B	NM_033489_exon_7_0_chr1_1562987_r_0	64	39	11	100	107.424	26.2476	6.12911	4.28245	2.09843
chr11	125638223	125638323	-	SRPR	NM_001177842_exon_0_0_chr11_125638024_r_2	518	78	22	100	869.467	52.4952	12.2582	4.28245	2.09843
chr1	154485738	154485838	-	SMG5	NM_015327_exon_0_0_chr1_154485639_r_1	44	274	31	100	73.8543	184.406	17.273	4.27572	2.09617
chr20	33338847	33338947	-	FAM83C	NM_178468_exon_0_0_chr20_33336948_r_19	17	82	12	100	28.5346	55.1873	6.68631	4.26762	2.09343
chr16	22404751	22404851	+	LOC641298	NR_027154_exon_23_0_chr16_22404652_f_1	60	148	42	100	100.71	99.6063	23.4021	4.2563	2.0896
chr16	86421629	86421729	-	SLC7A5	NM_003486_exon_0_0_chr16_86421130_r_5	250	81	23	100	419.627	54.5142	12.8154	4.2538	2.08875
chr15	43244368	43244468	+	DUOX1	NM_017434_exon_34_0_chr15_43244269_f_1	62	263	44	100	104.067	177.003	24.5165	4.2448	2.0857
chr5	79630872	79630972	-	LOC644936	NR_004845_exon_0_0_chr5_79630673_r_2	69	244	49	100	115.817	164.216	27.3024	4.24201	2.08475
chr1	150271705	150271805	-	S100A11	NM_005620_exon_0_0_chr1_150271606_r_1	854	3662	607	100	1433.45	2464.58	338.216	4.23826	2.08347
chr20	43238115	43238215	+	PI3	NM_002638_exon_1_0_chr20_43237916_f_2	59	162	42	100	99.0319	109.028	23.4021	4.23176	2.08126
chr17	70748687	70748787	-	GGA3	NR_033345_exon_6_0_chr17_70748488_r_2	3	7	2	100	5.03552	4.71111	1.11438	4.22754	2.07982
chr2	85401851	85401951	-	TGOLN2	NM_001206840_exon_0_0_chr2_85398652_r_32	14	7	2	100	23.4991	4.71111	1.11438	4.22754	2.07982
chr19	44656542	44656642	+	SUPT5H	NM_001130825_exon_24_0_chr19_44656443_f_1	8	7	2	100	13.4281	4.71111	1.11438	4.22754	2.07982
chr11	64292253	64292353	-	SF1	NM_001178030_exon_4_0_chr11_64292154_r_1	3	7	2	100	5.03552	4.71111	1.11438	4.22754	2.07982
chr8	37838822	37838922	-	RAB11FIP1	NM_025151_exon_0_0_chr8_37835623_r_32	6	7	2	100	10.071	4.71111	1.11438	4.22754	2.07982
chr16	25066869	25066969	-	LOC100506655	NR_039998_exon_1_0_chr16_25065070_r_18	18	14	4	100	30.2131	9.42221	2.22877	4.22754	2.07982
chr4	85897202	85897302	-	WDFY3	NM_014991_exon_35_0_chr4_85897103_r_1	5	7	2	100	8.39254	4.71111	1.11438	4.22754	2.07982
chr1	32412694	32412794	+	KPNA6	NM_012316_exon_13_0_chr1_32408895_f_38	47	14	4	100	78.8898	9.42221	2.22877	4.22754	2.07982
chr21	46498733	46498833	-	MCM3AP	NM_003906_exon_9_0_chr21_46498734_r_0	4	7	2	100	6.71403	4.71111	1.11438	4.22754	2.07982
chr1	120727850	120727950	-	FCGR1B	NM_001004340_exon_0_0_chr1_120727651_r_2	4	7	2	100	6.71403	4.71111	1.11438	4.22754	2.07982
chr1	148750656	148750756	+	ECM1	NM_001202858_exon_6_0_chr1_148750557_f_1	20	7	2	100	33.5701	4.71111	1.11438	4.22754	2.07982
chr17	4667506	4667606	+	PLD2	NM_001243108_exon_16_0_chr17_4667407_f_1	11	14	4	100	18.4636	9.42221	2.22877	4.22754	2.07982
chr22	29660767	29660867	-	MORC2	NM_014941_exon_7_0_chr22_29660768_r_0	38	7	2	100	63.7833	4.71111	1.11438	4.22754	2.07982
chr20	61982127	61982227	+	LOC100505815	NR_045370_exon_0_0_chr20_61977928_f_42	110	7	2	100	184.636	4.71111	1.11438	4.22754	2.07982
chr8	125644403	125644503	-	MTSS1	NM_014751_exon_4_0_chr8_125644204_r_2	10	7	2	100	16.7851	4.71111	1.11438	4.22754	2.07982
chr5	134057219	134057319	+	SEC24A	NM_001252231_exon_12_0_chr5_134056620_f_6	4	7	2	100	6.71403	4.71111	1.11438	4.22754	2.07982
chr16	65789911	65790011	+	E2F4	NM_001950_exon_9_0_chr16_65789412_f_5	23	7	2	100	38.6057	4.71111	1.11438	4.22754	2.07982
chr12	108774230	108774330	-	GLTP	NM_016433_exon_0_0_chr12_108773131_r_11	3	7	2	100	5.03552	4.71111	1.11438	4.22754	2.07982
chr7	100518312	100518412	+	TRIM56	NM_030961_exon_2_0_chr7_100517313_f_10	7	7	2	100	11.7496	4.71111	1.11438	4.22754	2.07982
chr19	1990469	1990569	-	MKNK2	NM_199054_exon_0_0_chr19_1988470_r_20	20	14	4	100	33.5701	9.42221	2.22877	4.22754	2.07982
chr12	7159857	7159957	+	MATL2963	NR_026947_exon_7_0_chr12_7159258_f_6	21	7	2	100	35.2487	4.71111	1.11438	4.22754	2.07982
chr8	130858995	130859095	-	GSDMC	NM_031415_exon_12_0_chr8_130858796_r_2	24	56	16	100	40.2842	37.6889	8.91508	4.22754	2.07982
chr17	31936914	31937014	-	MYO19	NM_001163735_exon_9_0_chr17_31936915_r_0	26	7	2	100	43.6412	4.71111	1.11438	4.22754	2.07982
chr9	21995201	21995301	-	CDKN2B	NM_004936_exon_0_0_chr9_21992902_r_23	108	448	77	100	181.279	301.511	42.9038	4.22524	2.07903
chr10	6922558	6922658	+	LOC100507127	NR_038291_exon_4_0_chr10_6922359_f_2	7	100	5	100	11.7496	67.3015	2.78596	4.21741	2.07636
chr2	86225465	86225565	-	IMMT	NM_001100170_exon_0_0_chr2_86224566_r_9	7	28	5	100	11.7496	18.8444	2.78596	4.21741	2.07636
chr12	52912296	52912396	-	CBX5	NM_001127321_exon_0_0_chr12_52910997_r_13	21	83	15	100	35.2487	55.8603	8.35788	4.21741	2.07636
chr11	120586	120686	-	LOC100133161	NR_028326_exon_0_0_chr11_116987_r_36	14	39	10	100	23.4991	26.2476	5.57192	4.21741	2.07636
chr17	5014497	5014597	+	USP6	NM_004505_exon_27_0_chr17_5014498_f_0	7	70	5	100	11.7496	47.1111	2.78596	4.21741	2.07636
chr19	60591522	60591622	+	RPL28	NM_000991_exon_4_0_chr19_60591423_f_1	7	25	5	100	11.7496	16.8254	2.78596	4.21741	2.07636
chr12	51152316	51152416	-	KRT6C	NM_173086_exon_7_0_chr12_51152117_r_2	261	288	83	100	438.09	193.828	46.247	4.19116	2.06735
chr6	86377920	86378020	-	SYNCRIP	NM_001159677_exon_0_0_chr6_86374221_r_37	112	52	15	100	187.993	34.9968	8.35788	4.18728	2.06601
chr2	85424632	85424732	-	RETSAT	NM_017750_exon_2_0_chr2_85424633_r_0	25	274	18	100	41.9627	184.406	10.0295	4.18394	2.06486
chr21	44042315	44042415	+	RRP1	NM_003683_exon_7_0_chr21_44042216_f_1	20	45	13	100	33.5701	30.2857	7.2435	4.18109	2.06388
chr17	24051490	24051590	+	SUPT6H	NM_003170_exon_34_0_chr17_24051491_f_0	168	83	24	100	281.989	55.8603	13.3726	4.17721	2.06254
chr1	112793086	112793186	+	CTTNBP2NL	NM_018704_exon_3_0_chr1_112793087_f_0	26	38	11	100	43.6412	25.5746	6.12911	4.17264	2.06096
chr1	43827188	43827288	+	PTPRF	NM_002840_exon_7_0_chr1_43826989_f_2	78	100	29	100	130.924	67.3015	16.1586	4.16507	2.05834
chr11	118421702	118421802	-	HYOU1	NM_001130991_exon_1_0_chr11_118421703_r_0	17	31	9	100	28.5346	20.8635	5.01473	4.16044	2.05674
chr4	13211167	13211267	-	BOD1L	NM_148894_exon_16_0_chr4_13209668_r_15	30	31	9	100	50.3552	20.8635	5.01473	4.16044	2.05674
chr14	74036938	74037038	-	LTBP2	NM_000428_exon_0_0_chr14_74034639_r_23	25	31	9	100	41.9627	20.8635	5.01473	4.16044	2.05674
chr17	16981954	16982054	+	MPRIP	NM_015134_exon_6_0_chr17_16981955_f_0	23	24	7	100	38.6057	16.1524	3.90035	4.14127	2.05007
chr17	23924659	23924759	-	ALDOC	NM_005165_exon_0_0_chr17_23924260_r_4	126	48	14	100	211.492	32.3047	7.80069	4.14127	2.05007
chr19	16524247	16524347	-	SLC35E1	NM_024881_exon_0_0_chr19_16521648_r_26	55	24	7	100	92.3179	16.1524	3.90035	4.14127	2.05007
chr1	11037235	11037335	-	SRM	NM_003132_exon_0_0_chr1_11037236_r_0	59	826	43	100	99.0319	555.911	23.9593	4.13335	2.04731
chr19	16525647	16525747	-	SLC35E1	NM_024881_exon_0_0_chr19_16521648_r_40	48	427	35	100	80.5684	287.378	19.5017	4.13134	2.04661
chr12	8920220	8920320	+	A2ML1	NM_144670_exon_35_0_chr12_8919921_f_3	37	105	27	100	62.1048	70.6666	15.0442	4.12816	2.0455
chr1	205262888	205262988	-	C1orf116	NM_001083924_exon_0_0_chr1_205258489_r_44	30	105	22	100	50.3552	70.6666	12.2582	4.10787	2.03839
chr12	51519112	51519212	-	KRT78	NM_173352_exon_0_0_chr12_51519013_r_1	19	34	10	100	31.8916	22.8825	5.57192	4.10676	2.038
chr17	19127255	19127355	+	EPN2	NM_014964_exon_2_0_chr17_19126856_f_4	8	17	5	100	13.4281	11.4413	2.78596	4.10676	2.038
chr22	16684795	16684895	-	MICAL3	NM_015241_exon_8_0_chr22_16684796_r_0	23	17	5	100	38.6057	11.4413	2.78596	4.10676	2.038
chr5	167312170	167312270	+	ODZ2	NM_001122679_exon_3_0_chr5_167312171_f_0	7	17	5	100	11.7496	11.4413	2.78596	4.10676	2.038
chr9	701103	701203	+	KANK1	NM_153186_exon_1_0_chr9_700804_f_3	62	17	5	100	104.067	11.4413	2.78596	4.10676	2.038
chr17	23904632	23904732	-	PIGS	NM_033198_exon_0_0_chr17_23904533_r_1	21	17	5	100	35.2487	11.4413	2.78596	4.10676	2.038
chr5	150927326	150927426	-	FAT2	NM_001447_exon_22_0_chr5_150925427_r_19	151	381	111	100	253.455	256.419	61.8483	4.098	2.03492
chr19	56209711	56209811	-	KLK10	NM_001077500_exon_0_0_chr19_56207812_r_19	391	723	214	100	656.296	486.59	119.239	4.08079	2.02885
chr16	86428951	86429051	-	SLC7A5	NM_003486_exon_3_0_chr16_86428952_r_0	12	27	8	100	20.1421	18.1714	4.45754	4.07656	2.02735
chr12	56430972	56431072	-	CDK4	NM_000075_exon_4_0_chr12_56430973_r_0	50	54	16	100	83.9254	36.3428	8.91508	4.07656	2.02735
chr3	49544133	49544233	+	DAG1	NM_001177642_exon_3_0_chr3_49543234_f_9	82	57	17	100	137.638	38.3619	9.47227	4.04991	2.01789
chr3	47012425	47012525	+	NBEAL2	NM_015175_exon_14_0_chr3_47012426_f_0	71	57	17	100	119.174	38.3619	9.47227	4.04991	2.01789
chr17	4871786	4871886	+	KIF1C	NM_006612_exon_22_0_chr17_4867487_f_43	8	10	3	100	13.4281	6.73015	1.67158	4.02623	2.00943
chr10	90764755	90764855	+	FAS	NM_000043_exon_8_0_chr10_90763856_f_9	9	20	6	100	15.1066	13.4603	3.34315	4.02623	2.00943
chr16	15718597	15718697	-	MYH11	NM_022844_exon_4_0_chr16_15718498_r_1	55	20	6	100	92.3179	13.4603	3.34315	4.02623	2.00943
chr16	56611645	56611745	+	C16orf57	NM_001195302_exon_5_0_chr16_56611546_f_1	70	10	3	100	117.496	6.73015	1.67158	4.02623	2.00943
chr1	210601302	210601402	+	PPP2R5A	NM_006243_exon_12_0_chr1_210600603_f_7	20	10	3	100	33.5701	6.73015	1.67158	4.02623	2.00943
chr20	61981727	61981827	+	LOC100505815	NR_045370_exon_0_0_chr20_61977928_f_38	162	10	3	100	271.918	6.73015	1.67158	4.02623	2.00943
chr10	103899772	103899872	+	PPRC1	NM_015062_exon_13_0_chr10_103899673_f_1	60	10	3	100	100.71	6.73015	1.67158	4.02623	2.00943
chrX	70277804	70277904	+	MED12	NM_005120_exon_42_0_chrX_70277805_f_0	5	10	3	100	8.39254	6.73015	1.67158	4.02623	2.00943
chr6	35546534	35546634	+	RPL10A	NM_007104_exon_5_0_chr6_35546335_f_2	11	10	3	100	18.4636	6.73015	1.67158	4.02623	2.00943
chr9	69729834	69729934	+	CBWD3	NM_201453_exon_14_0_chr9_69729735_r_1	13	30	9	100	21.8206	20.1905	5.01473	4.02623	2.00943
chr2	202949694	202949794	+	BMPR2	NM_001204_exon_0_0_chr2_202949295_f_4	4	13	3	100	6.71403	8.7492	1.67158	4.01658	2.00597
chr1	6451071	6451171	-	PLEKHG5	NM_198681_exon_1_0_chr1_6450472_r_6	4	57	3	100	6.71403	38.3619	1.67158	4.01658	2.00597
chr2	71158955	71159055	+	NAGK	NM_017567_exon_9_0_chr2_71158956_f_0	16	253	12	100	26.8561	170.273	6.68631	4.01658	2.00597
chr14	23856982	23857082	+	LTB4R	NM_001143919_exon_1_0_chr14_23854683_f_23	4	12	3	100	6.71403	8.07618	1.67158	4.01658	2.00597
chr12	50850346	50850446	-	KRT80	NM_182507_exon_0_0_chr12_50849047_r_13	4	14	3	100	6.71403	9.42221	1.67158	4.01658	2.00597
chr6	142744780	142744880	+	GPR126	NM_001032394_exon_4_0_chr6_142744781_f_0	4	10	3	100	6.71403	6.73015	1.67158	4.01658	2.00597
chrX	51656644	51656744	+	MAGED1	NM_001005333_exon_4_0_chrX_51656245_f_4	4	17	3	100	6.71403	11.4413	1.67158	4.01658	2.00597
chr3	49040346	49040446	-	IMPDH2	NM_000884_exon_9_0_chr3_49040147_r_2	4	15	3	100	6.71403	10.0952	1.67158	4.01658	2.00597
chrX	11691919	11692019	+	MSL3	NM_078628_exon_7_0_chrX_11691820_f_1	4	19	3	100	6.71403	12.7873	1.67158	4.01658	2.00597
chr1	149182051	149182151	+	SETDB1	NM_001243491_exon_6_0_chr1_149181952_f_1	4	48	3	100	6.71403	32.3047	1.67158	4.01658	2.00597
chr16	11838655	11838755	-	RSL1D1	NM_015659_exon_0_0_chr16_11835556_r_31	4	12	3	100	6.71403	8.07618	1.67158	4.01658	2.00597
chr1	26669069	26669169	+	DHDDS	NM_024887_exon_8_0_chr1_26667970_f_11	4	10	3	100	6.71403	6.73015	1.67158	4.01658	2.00597
chr7	101965670	101965770	-	POLR2J3	NM_001097615_exon_0_0_chr7_101965371_r_3	4	581	3	100	6.71403	391.022	1.67158	4.01658	2.00597
chrX	24816043	24816143	+	POLA1	NM_016937_exon_34_0_chrX_24816044_f_0	4	10	3	100	6.71403	6.73015	1.67158	4.01658	2.00597
chr8	37849053	37849153	-	RAB11FIP1	NM_001002814_exon_2_0_chr8_37847954_r_11	4	14	3	100	6.71403	9.42221	1.67158	4.01658	2.00597
chr9	94416821	94416921	+	CENPP	NM_001012267_exon_7_0_chr9_94415122_f_17	4	14	3	100	6.71403	9.42221	1.67158	4.01658	2.00597
chr16	1761896	1761996	-	MRPS34	NM_023936_exon_0_0_chr16_1761897_r_0	4	10	3	100	6.71403	6.73015	1.67158	4.01658	2.00597
chr19	13803604	13803704	+	ZSWIM4	NM_023072_exon_12_0_chr19_13802005_f_16	4	11	3	100	6.71403	7.40317	1.67158	4.01658	2.00597
chr10	129428273	129428373	+	FOXI2	NM_207426_exon_1_0_chr10_129426774_f_15	20	96	15	100	33.5701	64.6095	8.35788	4.01658	2.00597
chr11	6535288	6535388	+	DNHD1	NM_144666_exon_24_0_chr11_6534489_f_8	24	63	18	100	40.2842	42.4	10.0295	4.01658	2.00597
chr1	205310247	205310347	+	PFKFB2	NM_001018053_exon_11_0_chr1_205310248_f_0	46	63	19	100	77.2113	42.4	10.5867	4.00504	2.00182
chrX	44814467	44814567	+	KDM6A	NM_021140_exon_16_0_chrX_44813768_f_7	45	290	34	100	75.5328	195.174	18.9445	3.98705	1.99532
chr12	6727718	6727818	-	MLF2	NR_026581_exon_0_0_chr12_6727419_r_3	75	33	10	100	125.888	22.2095	5.57192	3.98597	1.99493
chr17	70773477	70773577	+	MRPS7	NM_015971_exon_4_0_chr17_70773378_f_1	73	23	7	100	122.531	15.4794	3.90035	3.96871	1.98867
chr2	27697623	27697723	+	ZNF512	NM_032434_exon_13_0_chr2_27697524_f_1	46	249	35	100	77.2113	167.581	19.5017	3.95921	1.98521
chr17	24107622	24107722	-	C17orf63	NM_001077498_exon_0_0_chr17_24107123_r_5	17	485	13	100	28.5346	326.412	7.2435	3.93934	1.97796
chrX	64877715	64877815	+	MSN	NM_002444_exon_12_0_chrX_64876316_f_14	34	266	26	100	57.0693	179.022	14.487	3.93934	1.97796
chr9	35387163	35387263	+	UNC13B	NM_006377_exon_27_0_chr9_35387164_f_0	32	13	4	100	53.7122	8.7492	2.22877	3.92558	1.9729
chr10	104172750	104172850	+	FBXL15	NM_024326_exon_3_0_chr10_104172551_f_2	28	39	12	100	46.9982	26.2476	6.68631	3.92558	1.9729
chr16	79637666	79637766	+	ATMIN	NM_015251_exon_3_0_chr16_79634267_f_34	67	52	16	100	112.46	34.9968	8.91508	3.92558	1.9729
chr4	187747130	187747230	-	FAT1	NM_005245_exon_0_0_chr4_187745931_r_12	276	995	212	100	463.268	669.65	118.125	3.92185	1.97154
chrX	109304628	109304728	+	TMEM164	NM_017698_exon_5_0_chrX_109303129_f_15	13	82	10	100	21.8206	55.1873	5.57192	3.91617	1.96944
chr19	40709885	40709985	-	SBSN	NM_001166034_exon_3_0_chr19_40709386_r_5	37	29	9	100	62.1048	19.5174	5.01473	3.89202	1.96052
chr11	60426887	60426987	-	PRPF19	NM_014502_exon_12_0_chr11_60426788_r_1	35	29	9	100	58.7478	19.5174	5.01473	3.89202	1.96052
chr16	88151495	88151595	+	SPG7	NM_003119_exon_16_0_chr16_88150796_f_7	62	29	9	100	104.067	19.5174	5.01473	3.89202	1.96052
chr6	31191243	31191343	-	CDSN	NM_001264_exon_0_0_chr6_31190844_r_4	130	206	64	100	218.206	138.641	35.6603	3.88783	1.95896
chr1	201977196	201977296	+	ATP2B4	NM_001001396_exon_21_0_chr1_201975297_f_19	73	122	38	100	122.531	82.1079	21.1733	3.8779	1.95527
chr17	37022335	37022435	-	KRT16	NM_005557_exon_7_0_chr17_37021936_r_4	9	144	7	100	15.1066	96.9142	3.90035	3.87314	1.9535
chr7	99868821	99868921	+	MEPCE	NM_019606_exon_2_0_chr7_99868822_f_0	9	30	7	100	15.1066	20.1905	3.90035	3.87314	1.9535
chr19	17834979	17835079	+	RPL18A	NM_000980_exon_4_0_chr19_17834980_f_0	54	16443	42	100	90.6394	11066.4	23.4021	3.87314	1.9535
chr11	6588668	6588768	+	ILK	NM_004517_exon_12_0_chr11_6588269_f_4	13	16	5	100	21.8206	10.7682	2.78596	3.86518	1.95054
chr4	26619683	26619783	+	STIM2	NM_020860_exon_9_0_chr4_26619484_f_2	29	16	5	100	48.6767	10.7682	2.78596	3.86518	1.95054
chr1	26979900	26980000	+	ARID1A	NM_139135_exon_19_0_chr1_26978101_f_18	67	32	10	100	112.46	21.5365	5.57192	3.86518	1.95054
chr11	57341944	57342044	+	CTNND1	NM_001206889_exon_18_0_chr11_57340345_f_16	1241	83	26	100	2083.03	55.8603	14.487	3.85589	1.94706
chr1	199566424	199566524	+	PKP1	NM_000299_exon_14_0_chr1_199565825_f_6	46	238	36	100	77.2113	160.178	20.0589	3.84923	1.94457
chr22	35007968	35008068	-	MYH9	NM_002473_exon_0_0_chr22_35007269_r_7	28	35	11	100	46.9982	23.5555	6.12911	3.84322	1.94232
chr16	88151595	88151695	+	SPG7	NM_003119_exon_16_0_chr16_88150796_f_8	23	19	6	100	38.6057	12.7873	3.34315	3.82492	1.93543
chr17	36232036	36232136	-	KRT10	NM_000421_exon_7_0_chr17_36231737_r_3	28	57	18	100	46.9982	38.3619	10.0295	3.82492	1.93543
chr6	143135381	143135481	-	HIVEP2	NM_006734_exon_5_0_chr6_143132382_r_30	92	41	13	100	154.423	27.5936	7.2435	3.80943	1.92958
chr14	68325996	68326096	-	ZFP36L1	NM_001244698_exon_1_0_chr14_68325997_r_0	215	217	69	100	360.879	146.044	38.4463	3.79866	1.92549
chr1	181785521	181785621	+	SMG7	NM_001174061_exon_18_0_chr1_181785522_f_0	26	44	14	100	43.6412	29.6127	7.80069	3.79616	1.92454
chr6	43274981	43275081	+	CUL9	NM_015089_exon_12_0_chr6_43274982_f_0	49	22	7	100	82.2469	14.8063	3.90035	3.79616	1.92454
chr3	188930131	188930231	-	BCL6	NM_001706_exon_5_0_chr3_188929532_r_6	92	44	14	100	154.423	29.6127	7.80069	3.79616	1.92454
chr9	126460635	126460735	+	MIR181A2HG	NR_038975_exon_0_0_chr9_126460536_f_1	11	22	7	100	18.4636	14.8063	3.90035	3.79616	1.92454
chr1	32313790	32313890	+	TMEM39B	NM_018056_exon_2_0_chr1_32313791_f_0	17	22	7	100	28.5346	14.8063	3.90035	3.79616	1.92454
chr15	43243121	43243221	+	DUOX1	NM_017434_exon_32_0_chr15_43243022_f_1	49	216	39	100	82.2469	145.371	21.7305	3.78486	1.92024
chr15	41873399	41873499	+	SERF2	NR_037672_exon_2_0_chr15_41873200_f_2	34	25	8	100	57.0693	16.8254	4.45754	3.77459	1.91632
chr22	29061455	29061555	-	SF3A1	NM_005877_exon_1_0_chr22_29061456_r_0	63	25	8	100	105.746	16.8254	4.45754	3.77459	1.91632
chr1	654301	654401	+	LOC100133331	NR_028327_exon_0_0_chr1_651002_r_33	37	53	17	100	62.1048	35.6698	9.47227	3.76571	1.91292
chr7	143606440	143606540	-	LOC728377	NR_033942_exon_8_0_chr7_143606341_r_1	5	19	4	100	8.39254	12.7873	2.22877	3.76555	1.91286
chr7	142054593	142054693	+	MTRNR2L6	NM_001190487_exon_0_0_chr7_142053694_f_9	5	102	4	100	8.39254	68.6476	2.22877	3.76555	1.91286
chr3	38158226	38158326	+	MYD88	NM_001172569_exon_3_0_chr3_38157627_f_6	5	17	4	100	8.39254	11.4413	2.22877	3.76555	1.91286
chr3	51408737	51408837	-	VPRBP	NM_001171904_exon_0_0_chr3_51408338_r_4	5	85	4	100	8.39254	57.2063	2.22877	3.76555	1.91286
chr7	123119736	123119836	-	WASL	NM_003941_exon_2_0_chr7_123119637_r_1	5	19	4	100	8.39254	12.7873	2.22877	3.76555	1.91286
chr2	219823186	219823286	+	STK16	NM_001008910_exon_7_0_chr2_219821387_f_18	5	15	4	100	8.39254	10.0952	2.22877	3.76555	1.91286
chr1	24865892	24865992	+	SRRM1	NM_005839_exon_12_0_chr1_24865893_f_0	5	20	4	100	8.39254	13.4603	2.22877	3.76555	1.91286
chr10	80943062	80943162	+	EIF5AL1	NM_001099692_exon_0_0_chr10_80942363_f_7	5	40	4	100	8.39254	26.9206	2.22877	3.76555	1.91286
chr17	7103930	7104030	+	C17orf81	NM_203413_exon_6_0_chr17_7102631_f_13	5	89	4	100	8.39254	59.8984	2.22877	3.76555	1.91286
chr3	51408738	51408838	+	RBM15B	NM_013286_exon_0_0_chr3_51403739_f_50	5	86	4	100	8.39254	57.8793	2.22877	3.76555	1.91286
chr16	11838755	11838855	-	RSL1D1	NM_015659_exon_0_0_chr16_11835556_r_32	5	17	4	100	8.39254	11.4413	2.22877	3.76555	1.91286
chr1	6449938	6450038	-	PLEKHG5	NM_198681_exon_0_0_chr1_6448739_r_12	15	52	12	100	25.1776	34.9968	6.68631	3.76555	1.91286
chr16	74004133	74004233	-	CFDP1	NM_006324_exon_4_0_chr16_74003934_r_2	15	59	12	100	25.1776	39.7079	6.68631	3.76555	1.91286
chr19	17835079	17835179	+	RPL18A	NM_000980_exon_4_0_chr19_17834980_f_1	35	6898	28	100	58.7478	4642.46	15.6014	3.76555	1.91286
chr16	88151395	88151495	+	SPG7	NM_003119_exon_16_0_chr16_88150796_f_6	70	28	9	100	117.496	18.8444	5.01473	3.75782	1.90989
chr1	152821657	152821757	-	ADAR	NM_001025107_exon_0_0_chr1_152821158_r_5	51	311	41	100	85.6039	209.308	22.8449	3.74718	1.90581
chr1	28665679	28665779	+	PHACTR4	NM_001048183_exon_5_0_chr1_28665480_f_2	25	31	10	100	41.9627	20.8635	5.57192	3.74439	1.90473
chr20	43238424	43238524	+	PI3	NM_002638_exon_2_0_chr20_43238425_f_0	121	302	98	100	203.099	203.251	54.6048	3.71944	1.89509
chr3	51408638	51408738	+	RBM15B	NM_013286_exon_0_0_chr3_51403739_f_49	47	40	13	100	78.8898	26.9206	7.2435	3.71652	1.89395
chrY	9298815	9298915	+	TSPY4	NM_001164471_exon_6_0_chrY_9298616_f_2	660	433	141	100	1107.81	291.416	78.5641	3.70927	1.89114
chr17	23546134	23546234	+	NLK	NM_016231_exon_10_0_chr17_23545735_f_4	663	432	141	100	1112.85	290.743	78.5641	3.70071	1.8878
chr19	16074473	16074573	+	TPM4	NM_001145160_exon_8_0_chr19_16073074_f_14	48	55	18	100	80.5684	37.0158	10.0295	3.69071	1.8839
chr11	128373523	128373623	-	ARHGAP32	NM_014715_exon_11_0_chr11_128373424_r_1	6	12	4	100	10.071	8.07618	2.22877	3.62361	1.85743
chr7	74804238	74804338	+	SPDYE8P	NR_003664_exon_1_0_chr7_74803839_f_4	7	3	1	100	11.7496	2.01905	0.557192	3.62361	1.85743
chr1	35804814	35804914	+	NCDN	NM_001014839_exon_7_0_chr1_35803415_f_14	4	3	1	100	6.71403	2.01905	0.557192	3.62361	1.85743
chr11	35201097	35201197	+	CD44	NM_001202557_exon_8_0_chr11_35200498_f_6	4	3	1	100	6.71403	2.01905	0.557192	3.62361	1.85743
chr5	132562150	132562250	-	FSTL4	NM_015082_exon_0_0_chr5_132560051_r_21	3	3	1	100	5.03552	2.01905	0.557192	3.62361	1.85743
chr1	114740621	114740721	-	TRIM33	NM_015906_exon_0_0_chr1_114736922_r_37	2	3	1	100	3.35701	2.01905	0.557192	3.62361	1.85743
chrX	122874318	122874418	+	XIAP	NR_037916_exon_5_0_chrX_122868519_f_58	12	3	1	100	20.1421	2.01905	0.557192	3.62361	1.85743
chr16	15727248	15727348	+	NDE1	NM_017668_exon_8_0_chr16_15725549_f_17	36	12	4	100	60.4263	8.07618	2.22877	3.62361	1.85743
chr3	143511538	143511638	-	XRN1	NM_019001_exon_0_0_chr3_143508139_r_34	2	3	1	100	3.35701	2.01905	0.557192	3.62361	1.85743
chr5	96123469	96123569	-	ERAP1	NM_016442_exon_0_0_chr5_96122270_r_12	6	12	4	100	10.071	8.07618	2.22877	3.62361	1.85743
chr11	3015855	3015955	-	CARS	NM_001014437_exon_16_0_chr11_3015856_r_0	2	3	1	100	3.35701	2.01905	0.557192	3.62361	1.85743
chr15	26094252	26094352	-	HERC2	NM_004667_exon_29_0_chr15_26094253_r_0	22	6	2	100	36.9272	4.03809	1.11438	3.62361	1.85743
chr1	973254	973354	+	AGRN	NM_198576_exon_22_0_chr1_973255_f_0	4	6	2	100	6.71403	4.03809	1.11438	3.62361	1.85743
chr19	52416318	52416418	-	BBC3	NM_001127240_exon_0_0_chr19_52415919_r_4	3	3	1	100	5.03552	2.01905	0.557192	3.62361	1.85743
chr6	33380151	33380251	-	TAPBP	NM_172208_exon_2_0_chr6_33380052_r_1	5	3	1	100	8.39254	2.01905	0.557192	3.62361	1.85743
chr14	88016316	88016416	-	PTPN21	NM_007039_exon_6_0_chr14_88015017_r_13	18	6	2	100	30.2131	4.03809	1.11438	3.62361	1.85743
chr7	72134008	72134108	+	SPDYE8P	NR_003664_exon_4_0_chr7_72134009_r_0	5	3	1	100	8.39254	2.01905	0.557192	3.62361	1.85743
chr7	100568305	100568405	+	SERPINE1	NM_000602_exon_8_0_chr7_100567406_f_9	2	3	1	100	3.35701	2.01905	0.557192	3.62361	1.85743
chr14	64630302	64630402	+	LOC100506321	NR_045122_exon_2_0_chr14_64630103_f_2	18	3	1	100	30.2131	2.01905	0.557192	3.62361	1.85743
chr5	145473281	145473381	-	LARS	NM_020117_exon_0_0_chr5_145472782_r_5	3	3	1	100	5.03552	2.01905	0.557192	3.62361	1.85743
chr22	44696211	44696311	-	WNT7B	NM_058238_exon_0_0_chr22_44694912_r_13	14	3	1	100	23.4991	2.01905	0.557192	3.62361	1.85743
chrX	46973373	46973473	+	CDK16	NM_001170460_exon_15_0_chrX_46973074_f_3	3	3	1	100	5.03552	2.01905	0.557192	3.62361	1.85743
chr3	186831363	186831463	+	SENP2	NM_021627_exon_16_0_chr3_186830264_f_11	2	3	1	100	3.35701	2.01905	0.557192	3.62361	1.85743
chr7	102007567	102007667	-	RASA4	NM_006989_exon_0_0_chr7_102007168_r_4	2	3	1	100	3.35701	2.01905	0.557192	3.62361	1.85743
chr22	27994297	27994397	+	EWSR1	NM_001163285_exon_0_0_chr22_27993998_f_3	2	3	1	100	3.35701	2.01905	0.557192	3.62361	1.85743
chr15	98331965	98332065	-	ADAMTS17	NM_139057_exon_0_0_chr15_98329166_r_28	6	3	1	100	10.071	2.01905	0.557192	3.62361	1.85743
chr12	50676335	50676435	+	ACVR1B	NM_004302_exon_8_0_chr12_50674036_f_23	2	3	1	100	3.35701	2.01905	0.557192	3.62361	1.85743
chrX	15248793	15248893	-	PIGA	NR_033835_exon_0_0_chrX_15247494_r_13	3	6	2	100	5.03552	4.03809	1.11438	3.62361	1.85743
chr6	43275081	43275181	+	CUL9	NM_015089_exon_12_0_chr6_43274982_f_1	11	6	2	100	18.4636	4.03809	1.11438	3.62361	1.85743
chr12	6710826	6710926	+	COPS7A	NM_001164094_exon_7_0_chr12_6710427_f_4	3	3	1	100	5.03552	2.01905	0.557192	3.62361	1.85743
chr22	49354355	49354455	-	CPT1B	NM_152246_exon_0_0_chr22_49354156_r_2	6	3	1	100	10.071	2.01905	0.557192	3.62361	1.85743
chr17	71245097	71245197	+	ITGB4	NM_001005731_exon_16_0_chr17_71244998_f_1	6	3	1	100	10.071	2.01905	0.557192	3.62361	1.85743
chr3	143509638	143509738	-	XRN1	NM_019001_exon_0_0_chr3_143508139_r_15	2	3	1	100	3.35701	2.01905	0.557192	3.62361	1.85743
chr22	40159437	40159537	-	TOB2	NM_016272_exon_0_0_chr22_40159438_r_0	2	3	1	100	3.35701	2.01905	0.557192	3.62361	1.85743
chr22	17882487	17882587	+	CDC45	NM_001178010_exon_15_0_chr22_17882488_f_0	2	3	1	100	3.35701	2.01905	0.557192	3.62361	1.85743
chr22	17039538	17039638	+	USP18	NM_017414_exon_10_0_chr22_17039539_f_0	30	3	1	100	50.3552	2.01905	0.557192	3.62361	1.85743
chr2	217248472	217248572	-	IGFBP5	NM_000599_exon_0_0_chr2_217245073_r_34	4	3	1	100	6.71403	2.01905	0.557192	3.62361	1.85743
chr2	201737063	201737163	+	CFLAR	NM_001202519_exon_8_0_chr2_201735964_f_11	3	3	1	100	5.03552	2.01905	0.557192	3.62361	1.85743
chr12	73221417	73221517	+	ATXN7L3B	NM_001136262_exon_0_0_chr12_73217818_f_36	2	3	1	100	3.35701	2.01905	0.557192	3.62361	1.85743
chr11	65444615	65444715	+	DRAP1	NM_006442_exon_4_0_chr11_65444616_f_0	27	6	2	100	45.3197	4.03809	1.11438	3.62361	1.85743
chr10	103596045	103596145	-	C10orf76	NM_024541_exon_0_0_chr10_103595346_r_7	7	3	1	100	11.7496	2.01905	0.557192	3.62361	1.85743
chr5	96123069	96123169	-	ERAP1	NM_016442_exon_0_0_chr5_96122270_r_8	6	12	4	100	10.071	8.07618	2.22877	3.62361	1.85743
chr2	74586371	74586471	-	PCGF1	NM_032673_exon_3_0_chr2_74586372_r_0	9	12	4	100	15.1066	8.07618	2.22877	3.62361	1.85743
chr3	58389339	58389439	-	PDHB	NM_001173468_exon_1_0_chr3_58389240_r_1	7	6	2	100	11.7496	4.03809	1.11438	3.62361	1.85743
chr6	43525844	43525944	+	ABCC10	NM_001198934_exon_21_0_chr6_43525645_f_2	2	3	1	100	3.35701	2.01905	0.557192	3.62361	1.85743
chr17	4121660	4121760	-	UBE2G1	NM_003342_exon_0_0_chr17_4119261_r_24	5	6	2	100	8.39254	4.03809	1.11438	3.62361	1.85743
chr7	139802158	139802258	-	MKRN1	NM_013446_exon_2_0_chr7_139802059_r_1	40	6	2	100	67.1403	4.03809	1.11438	3.62361	1.85743
chr17	46594387	46594487	+	NME1	NM_198175_exon_5_0_chr17_46594088_f_3	5	3	1	100	8.39254	2.01905	0.557192	3.62361	1.85743
chr20	54647690	54647790	+	TFAP2C	NM_003222_exon_6_0_chr20_54646191_f_15	9	3	1	100	15.1066	2.01905	0.557192	3.62361	1.85743
chr12	52211794	52211894	-	ATF7	NM_006856_exon_3_0_chr12_52211795_r_0	12	6	2	100	20.1421	4.03809	1.11438	3.62361	1.85743
chr19	6366151	6366251	-	KHSRP	NM_003685_exon_1_0_chr19_6366152_r_0	5	3	1	100	8.39254	2.01905	0.557192	3.62361	1.85743
chr1	46600628	46600728	+	NSUN4	NM_199044_exon_5_0_chr1_46599829_f_8	2	3	1	100	3.35701	2.01905	0.557192	3.62361	1.85743
chr19	54344161	54344261	+	PPFIA3	NM_003660_exon_25_0_chr19_54344062_f_1	19	3	1	100	31.8916	2.01905	0.557192	3.62361	1.85743
chr21	36663755	36663855	+	MORC3	NM_015358_exon_14_0_chr21_36663156_f_6	3	6	2	100	5.03552	4.03809	1.11438	3.62361	1.85743
chr2	98518623	98518723	+	INPP4A	NM_001134225_exon_5_0_chr2_98518624_f_0	9	6	2	100	15.1066	4.03809	1.11438	3.62361	1.85743
chr1	205260488	205260588	-	C1orf116	NM_001083924_exon_0_0_chr1_205258489_r_20	7	3	1	100	11.7496	2.01905	0.557192	3.62361	1.85743
chr3	143508438	143508538	-	XRN1	NM_001042604_exon_0_0_chr3_143508139_r_3	2	3	1	100	3.35701	2.01905	0.557192	3.62361	1.85743
chr9	129276000	129276100	+	LRSAM1	NM_001005373_exon_10_0_chr9_129275901_f_1	5	6	2	100	8.39254	4.03809	1.11438	3.62361	1.85743
chr6	34321585	34321685	+	HMGA1	NM_145902_exon_4_0_chr6_34320586_f_10	12	3	1	100	20.1421	2.01905	0.557192	3.62361	1.85743
chr3	171292061	171292161	-	PHC3	NM_024947_exon_0_0_chr3_171288062_r_40	2	3	1	100	3.35701	2.01905	0.557192	3.62361	1.85743
chr6	30085590	30085690	+	HLA-J	NR_024240_exon_6_0_chr6_30085291_f_3	2	3	1	100	3.35701	2.01905	0.557192	3.62361	1.85743
chr8	37838322	37838422	-	RAB11FIP1	NM_025151_exon_0_0_chr8_37835623_r_27	3	3	1	100	5.03552	2.01905	0.557192	3.62361	1.85743
chr5	99925656	99925756	+	FAM174A	NM_198507_exon_1_0_chr5_99925657_f_0	2	3	1	100	3.35701	2.01905	0.557192	3.62361	1.85743
chr9	138738934	138739034	+	FAM69B	NM_152421_exon_4_0_chr9_138737235_f_17	6	6	2	100	10.071	4.03809	1.11438	3.62361	1.85743
chr20	30382986	30383086	+	KIF3B	NM_004798_exon_8_0_chr20_30382687_f_3	65	3	1	100	109.103	2.01905	0.557192	3.62361	1.85743
chr17	70344660	70344760	+	TMEM104	NM_017728_exon_9_0_chr17_70343661_f_10	41	3	1	100	68.8188	2.01905	0.557192	3.62361	1.85743
chr7	74776211	74776311	+	SPDYE8P	NR_003664_exon_1_0_chr7_74775812_f_4	7	3	1	100	11.7496	2.01905	0.557192	3.62361	1.85743
chr20	62375217	62375317	+	PCMTD2	NM_018257_exon_5_0_chr20_62375018_f_2	10	6	2	100	16.7851	4.03809	1.11438	3.62361	1.85743
chr7	102796679	102796779	+	PSMC2	NM_002803_exon_11_0_chr7_102795580_f_11	2	3	1	100	3.35701	2.01905	0.557192	3.62361	1.85743
chr16	4787363	4787463	-	ROGDI	NM_024589_exon_0_0_chr16_4786964_r_4	25	3	1	100	41.9627	2.01905	0.557192	3.62361	1.85743
chr3	132585077	132585177	+	NUDT16	NM_001171905_exon_3_0_chr3_132584878_f_2	4	3	1	100	6.71403	2.01905	0.557192	3.62361	1.85743
chr1	154294829	154294929	+	LAMTOR2	NM_001145264_exon_2_0_chr1_154294730_f_1	3	6	2	100	5.03552	4.03809	1.11438	3.62361	1.85743
chr12	54507502	54507602	-	DNAJC14	NM_032364_exon_5_0_chr12_54507303_r_2	16	6	2	100	26.8561	4.03809	1.11438	3.62361	1.85743
chr3	27447992	27448092	-	SLC4A7	NM_003615_exon_18_0_chr3_27447793_r_2	2	3	1	100	3.35701	2.01905	0.557192	3.62361	1.85743
chr4	71903262	71903362	-	GRSF1	NM_002092_exon_0_0_chr4_71900363_r_29	40	6	2	100	67.1403	4.03809	1.11438	3.62361	1.85743
chr1	171721222	171721322	+	PRDX6	NM_004905_exon_2_0_chr1_171721123_f_1	11	3	1	100	18.4636	2.01905	0.557192	3.62361	1.85743
chr1	149181762	149181862	+	SETDB1	NM_001145415_exon_5_0_chr1_149181663_f_1	63	12	4	100	105.746	8.07618	2.22877	3.62361	1.85743
chr3	53054871	53054971	-	SFMBT1	NM_016329_exon_20_0_chr3_53054872_r_0	5	3	1	100	8.39254	2.01905	0.557192	3.62361	1.85743
chr16	68752578	68752678	+	PDPR	NM_017990_exon_18_0_chr16_68747879_f_47	3	3	1	100	5.03552	2.01905	0.557192	3.62361	1.85743
chr14	23793197	23793297	-	TGM1	NM_000359_exon_1_0_chr14_23793198_r_0	49	24	8	100	82.2469	16.1524	4.45754	3.62361	1.85743
chr13	44842214	44842314	+	LOC100190939	NR_024458_exon_3_0_chr13_44842215_f_0	5	3	1	100	8.39254	2.01905	0.557192	3.62361	1.85743
chr6	108471405	108471505	-	OSTM1	NM_014028_exon_0_0_chr6_108469306_r_21	9	3	1	100	15.1066	2.01905	0.557192	3.62361	1.85743
chr7	99512961	99513061	-	ZNF3	NM_017715_exon_3_0_chr7_99512862_r_1	2	3	1	100	3.35701	2.01905	0.557192	3.62361	1.85743
chr12	131894849	131894949	-	GOLGA3	NM_001172557_exon_11_0_chr12_131894550_r_3	3	6	2	100	5.03552	4.03809	1.11438	3.62361	1.85743
chr5	147786968	147787068	+	FBXO38	NM_030793_exon_14_0_chr5_147786969_f_0	2	3	1	100	3.35701	2.01905	0.557192	3.62361	1.85743
chr3	143509538	143509638	-	XRN1	NM_001042604_exon_0_0_chr3_143508139_r_14	2	3	1	100	3.35701	2.01905	0.557192	3.62361	1.85743
chr19	55993572	55993672	-	C19orf48	NM_199250_exon_0_0_chr19_55992773_r_8	10	3	1	100	16.7851	2.01905	0.557192	3.62361	1.85743
chr10	121422156	121422256	+	BAG3	NM_004281_exon_2_0_chr10_121421757_f_4	2	3	1	100	3.35701	2.01905	0.557192	3.62361	1.85743
chr1	181789175	181789275	+	SMG7	NM_201568_exon_21_0_chr1_181787576_f_16	16	3	1	100	26.8561	2.01905	0.557192	3.62361	1.85743
chr2	204015036	204015136	-	RAPH1	NM_203365_exon_0_0_chr2_204014437_r_6	13	12	4	100	21.8206	8.07618	2.22877	3.62361	1.85743
chr11	65303444	65303544	-	DKFZp761E198	NM_138368_exon_0_0_chr11_65297945_r_55	7	3	1	100	11.7496	2.01905	0.557192	3.62361	1.85743
chr22	31163746	31163846	-	BPIFC	NM_174932_exon_8_0_chr22_31163747_r_0	94	24	8	100	157.78	16.1524	4.45754	3.62361	1.85743
chr1	233677955	233678055	-	B3GALNT2	NM_152490_exon_0_0_chr1_233677156_r_8	2	3	1	100	3.35701	2.01905	0.557192	3.62361	1.85743
chr1	109743675	109743775	-	PSMA5	NM_002790_exon_0_0_chr1_109743176_r_5	5	3	1	100	8.39254	2.01905	0.557192	3.62361	1.85743
chr12	7139286	7139386	-	C1RL	NM_016546_exon_0_0_chr12_7138287_r_10	2	3	1	100	3.35701	2.01905	0.557192	3.62361	1.85743
chr20	61623964	61624064	+	PPDPF	NM_024299_exon_3_0_chr20_61623465_f_5	3	3	1	100	5.03552	2.01905	0.557192	3.62361	1.85743
chr11	56823978	56824078	-	TNKS1BP1	NM_033396_exon_0_0_chr11_56823679_r_3	60	24	8	100	100.71	16.1524	4.45754	3.62361	1.85743
chr13	44842314	44842414	+	LOC100190939	NR_024458_exon_3_0_chr13_44842215_f_1	5	3	1	100	8.39254	2.01905	0.557192	3.62361	1.85743
chr2	208338854	208338954	-	FZD5	NM_003468_exon_0_0_chr2_208335555_r_33	25	6	2	100	41.9627	4.03809	1.11438	3.62361	1.85743
chr16	67426893	67426993	+	CDH1	NM_004360_exon_15_0_chr16_67424694_f_22	6	3	1	100	10.071	2.01905	0.557192	3.62361	1.85743
chr19	10087359	10087459	-	EIF3G	NM_003755_exon_2_0_chr19_10087360_r_0	2	3	1	100	3.35701	2.01905	0.557192	3.62361	1.85743
chr1	151696943	151697043	-	S100A7	NM_002963_exon_0_0_chr1_151696844_r_1	2	3	1	100	3.35701	2.01905	0.557192	3.62361	1.85743
chr15	68153925	68154025	-	TLE3	NM_020908_exon_14_0_chr15_68153926_r_0	7	12	4	100	11.7496	8.07618	2.22877	3.62361	1.85743
chr7	98486473	98486573	-	SMURF1	NM_020429_exon_10_0_chr7_98486474_r_0	16	3	1	100	26.8561	2.01905	0.557192	3.62361	1.85743
chr17	57880367	57880467	+	METTL2A	NM_181725_exon_8_0_chr17_57879668_f_7	3	3	1	100	5.03552	2.01905	0.557192	3.62361	1.85743
chr20	62035061	62035161	+	DNAJC5	NM_025219_exon_4_0_chr20_62033262_f_18	7	3	1	100	11.7496	2.01905	0.557192	3.62361	1.85743
chr3	135572231	135572331	-	AMOTL2	NM_016201_exon_8_0_chr3_135572232_r_0	92	3	1	100	154.423	2.01905	0.557192	3.62361	1.85743
chr11	35201197	35201297	+	CD44	NM_001202557_exon_8_0_chr11_35200498_f_7	4	3	1	100	6.71403	2.01905	0.557192	3.62361	1.85743
chr1	1274238	1274338	-	DVL1	NM_004421_exon_14_0_chr1_1274139_r_1	10	3	1	100	16.7851	2.01905	0.557192	3.62361	1.85743
chr12	119456914	119457014	+	RNF10	NM_014868_exon_0_0_chr12_119456515_f_4	10	6	2	100	16.7851	4.03809	1.11438	3.62361	1.85743
chr16	10533879	10533979	-	EMP2	NM_001424_exon_0_0_chr16_10529780_r_41	3	3	1	100	5.03552	2.01905	0.557192	3.62361	1.85743
chr17	68844817	68844917	-	SDK2	NM_001144952_exon_0_0_chr17_68842118_r_27	2	3	1	100	3.35701	2.01905	0.557192	3.62361	1.85743
chr17	57881167	57881267	+	METTL2A	NM_181725_exon_8_0_chr17_57879668_f_15	2	3	1	100	3.35701	2.01905	0.557192	3.62361	1.85743
chr17	46599081	46599181	+	NME2	NM_001018138_exon_0_0_chr17_46599082_f_0	2	3	1	100	3.35701	2.01905	0.557192	3.62361	1.85743
chr1	151536961	151537061	-	PGLYRP3	NM_052891_exon_0_0_chr1_151536962_r_0	22	24	8	100	36.9272	16.1524	4.45754	3.62361	1.85743
chr11	65303544	65303644	-	DKFZp761E198	NM_138368_exon_0_0_chr11_65297945_r_56	2	3	1	100	3.35701	2.01905	0.557192	3.62361	1.85743
chr11	35200797	35200897	+	CD44	NM_001202557_exon_8_0_chr11_35200498_f_3	4	3	1	100	6.71403	2.01905	0.557192	3.62361	1.85743
chr2	65165276	65165376	+	CEP68	NM_015147_exon_6_0_chr2_65164277_f_10	4	3	1	100	6.71403	2.01905	0.557192	3.62361	1.85743
chr10	94101627	94101727	+	41703	NM_017824_exon_5_0_chr10_94100828_f_8	7	3	1	100	11.7496	2.01905	0.557192	3.62361	1.85743
chr18	54159989	54160089	+	NEDD4L	NM_001144966_exon_13_0_chr18_54159890_f_1	1396	81	27	100	2343.2	54.5142	15.0442	3.62361	1.85743
chr3	191089822	191089922	+	TP63	NM_001114980_exon_9_0_chr3_191089823_f_0	12	15	5	100	20.1421	10.0952	2.78596	3.62361	1.85743
chr11	57341844	57341944	+	CTNND1	NM_001206885_exon_19_0_chr11_57340345_f_15	649	87	29	100	1089.35	58.5523	16.1586	3.62361	1.85743
chr11	58134346	58134446	+	ZFP91-CNTF	NR_024091_exon_3_0_chr11_58134347_f_0	13	15	5	100	21.8206	10.0952	2.78596	3.62361	1.85743
chr17	31075456	31075556	+	AP2B1	NM_001282_exon_20_0_chr17_31074757_f_7	76	18	6	100	127.567	12.1143	3.34315	3.62361	1.85743
chr12	46461594	46461694	+	SLC48A1	NM_017842_exon_2_0_chr12_46460195_f_14	9	9	3	100	15.1066	6.05714	1.67158	3.62361	1.85743
chr6	7486968	7487068	+	DSP	NM_001008844_exon_0_0_chr6_7486869_f_1	6	9	3	100	10.071	6.05714	1.67158	3.62361	1.85743
chr16	22454347	22454447	+	LOC100132247	NM_001135865_exon_6_0_chr16_22452448_f_19	12	27	9	100	20.1421	18.1714	5.01473	3.62361	1.85743
chr8	118894291	118894391	-	EXT1	NM_000127_exon_3_0_chr8_118894292_r_0	17	15	5	100	28.5346	10.0952	2.78596	3.62361	1.85743
chr19	43492184	43492284	-	YIF1B	NM_033557_exon_6_0_chr19_43491885_r_3	61	9	3	100	102.389	6.05714	1.67158	3.62361	1.85743
chr16	65787185	65787285	+	E2F4	NM_001950_exon_6_0_chr16_65787186_f_0	9	9	3	100	15.1066	6.05714	1.67158	3.62361	1.85743
chr17	41464028	41464128	-	KIAA1267	NM_001193466_exon_0_0_chr17_41463129_r_9	20	15	5	100	33.5701	10.0952	2.78596	3.62361	1.85743
chr10	104107885	104107985	+	GBF1	NM_004193_exon_8_0_chr10_104107786_f_1	4	9	3	100	6.71403	6.05714	1.67158	3.62361	1.85743
chr22	29060576	29060676	-	SF3A1	NM_005877_exon_0_0_chr22_29057977_r_26	13	9	3	100	21.8206	6.05714	1.67158	3.62361	1.85743
chr4	6909791	6909891	+	KIAA0232	NM_001100590_exon_3_0_chr4_6909792_f_0	74	18	6	100	124.21	12.1143	3.34315	3.62361	1.85743
chr10	17790780	17790880	+	STAM	NR_037774_exon_10_0_chr10_17790781_f_0	45	27	9	100	75.5328	18.1714	5.01473	3.62361	1.85743
chr7	128553860	128553960	+	LOC407835	NR_002144_exon_0_0_chr7_128553561_f_3	26	9	3	100	43.6412	6.05714	1.67158	3.62361	1.85743
chr16	29798785	29798885	-	SEZ6L2	NM_012410_exon_9_0_chr16_29798686_r_1	47	15	5	100	78.8898	10.0952	2.78596	3.62361	1.85743
chr22	49309029	49309129	+	NCAPH2	NM_152299_exon_19_0_chr22_49308530_f_5	15	9	3	100	25.1776	6.05714	1.67158	3.62361	1.85743
chrX	30755679	30755779	-	TAB3	NM_152787_exon_0_0_chrX_30755480_r_2	6	9	3	100	10.071	6.05714	1.67158	3.62361	1.85743
chr17	6882394	6882494	+	SLC16A13	NM_201566_exon_2_0_chr17_6882195_f_2	38	9	3	100	63.7833	6.05714	1.67158	3.62361	1.85743
chr2	85689086	85689186	-	C2orf68	NM_001013649_exon_0_0_chr2_85685887_r_32	13	18	6	100	21.8206	12.1143	3.34315	3.62361	1.85743
chr19	2024134	2024234	-	MOB3A	NM_130807_exon_0_0_chr19_2022035_r_21	19	9	3	100	31.8916	6.05714	1.67158	3.62361	1.85743
chr22	29373384	29373484	+	SLC35E4	NM_001001479_exon_1_0_chr22_29372585_f_8	4	9	3	100	6.71403	6.05714	1.67158	3.62361	1.85743
chr7	100518612	100518712	+	TRIM56	NM_030961_exon_2_0_chr7_100517313_f_13	7	9	3	100	11.7496	6.05714	1.67158	3.62361	1.85743
chr16	21322129	21322229	-	NPIPL3	NM_130464_exon_2_0_chr16_21321930_r_2	13	27	9	100	21.8206	18.1714	5.01473	3.62361	1.85743
chr6	30145159	30145259	+	PPP1R11	NM_021959_exon_2_0_chr6_30144860_f_3	27	15	5	100	45.3197	10.0952	2.78596	3.62361	1.85743
chr20	39487231	39487331	-	CHD6	NM_032221_exon_8_0_chr20_39487232_r_0	4	9	3	100	6.71403	6.05714	1.67158	3.62361	1.85743
chr2	39066793	39066893	-	SOS1	NM_005633_exon_0_0_chr2_39062194_r_46	12	21	7	100	20.1421	14.1333	3.90035	3.62361	1.85743
chr3	47626559	47626659	-	SMARCC1	NM_003074_exon_2_0_chr3_47626560_r_0	6	25	5	100	10.071	16.8254	2.78596	3.61493	1.85397
chr3	171329465	171329565	-	PHC3	NM_024947_exon_7_0_chr3_171329166_r_3	6	33	5	100	10.071	22.2095	2.78596	3.61493	1.85397
chrY	9258191	9258291	+	TSPY8	NM_001243721_exon_5_0_chrY_9257992_f_2	660	433	145	100	1107.81	291.416	80.7929	3.60695	1.85078
chrY	9237876	9237976	+	TSPY4	NM_001164471_exon_5_0_chrY_9237677_f_2	660	433	145	100	1107.81	291.416	80.7929	3.60695	1.85078
chr19	16527062	16527162	-	SLC35E1	NM_024881_exon_1_0_chr19_16526963_r_1	828	203	68	100	1389.8	136.622	37.8891	3.60585	1.85034
chr16	30698970	30699070	-	ZNF629	NM_001080417_exon_0_0_chr16_30697271_r_17	25	59	20	100	41.9627	39.7079	11.1438	3.56321	1.83318
chrX	64877815	64877915	+	MSN	NM_002444_exon_12_0_chrX_64876316_f_15	33	399	28	100	55.3907	268.533	15.6014	3.55037	1.82797
chr19	43335319	43335419	+	SIPA1L3	NM_015073_exon_12_0_chr19_43335320_f_0	134	38	13	100	224.92	25.5746	7.2435	3.53069	1.81995
chr19	47491615	47491715	+	CIC	NM_015125_exon_19_0_chr19_47490816_f_8	98	73	25	100	164.494	49.1301	13.9298	3.52698	1.81843
chr16	1339241	1339341	-	C16orf42	NM_001001410_exon_0_0_chr16_1339242_r_0	14	70	12	100	23.4991	47.1111	6.68631	3.51451	1.81332
chr11	128346064	128346164	-	ARHGAP32	NM_014715_exon_0_0_chr11_128340165_r_59	7	72	6	100	11.7496	48.4571	3.34315	3.51451	1.81332
chr18	11871387	11871487	+	GNAL	NM_001142339_exon_12_0_chr18_11870988_f_4	7	95	6	100	11.7496	63.9365	3.34315	3.51451	1.81332
chr5	79981674	79981774	-	MTRNR2L2	NM_001190470_exon_0_0_chr5_79981575_r_1	168	1898	144	100	281.989	1277.38	80.2357	3.51451	1.81332
chr19	43335419	43335519	+	SIPA1L3	NM_015073_exon_12_0_chr19_43335320_f_1	89	29	10	100	149.387	19.5174	5.57192	3.50282	1.80852
chrX	109306228	109306328	+	TMEM164	NM_032227_exon_6_0_chrX_109303129_f_31	61	72	25	100	102.389	48.4571	13.9298	3.47866	1.79853
chr16	1339280	1339380	+	BAIAP3	NM_003933_exon_33_0_chr16_1338381_f_9	15	58	13	100	25.1776	39.0349	7.2435	3.47589	1.79738
chr17	23898851	23898951	-	UNC119	NM_054035_exon_0_0_chr17_23897852_r_10	43	23	8	100	72.1758	15.4794	4.45754	3.47262	1.79603
chr17	20347276	20347376	-	KRT16P3	NR_029393_exon_5_0_chr17_20347277_r_0	71	69	24	100	119.174	46.4381	13.3726	3.47262	1.79603
chr8	128820175	128820275	+	MYC	NM_002467_exon_1_0_chr8_128819676_f_5	86	89	31	100	144.352	59.8984	17.273	3.46775	1.794
chr17	7357663	7357763	+	POLR2A	NM_000937_exon_28_0_chr17_7357064_f_6	25	43	15	100	41.9627	28.9397	8.35788	3.46256	1.79184
chr3	9470422	9470522	+	SETD5	NM_001080517_exon_16_0_chr3_9470423_f_0	78	1183	68	100	130.924	796.177	37.8891	3.45544	1.78887
chr14	23098986	23099086	-	AP1G2	NM_003917_exon_1_0_chr14_23098987_r_0	11	20	7	100	18.4636	13.4603	3.90035	3.45106	1.78704
chr14	59660888	59660988	+	C14orf135	NM_022495_exon_7_0_chr14_59660689_f_2	32	134	28	100	53.7122	90.1841	15.6014	3.44279	1.78358
chr6	43300165	43300265	+	CUL9	NM_015089_exon_40_0_chr6_43299966_f_2	8	20	7	100	13.4281	13.4603	3.90035	3.44279	1.78358
chr17	34871864	34871964	+	CDK12	NM_015083_exon_0_0_chr17_34871265_f_6	127	54	19	100	213.17	36.3428	10.5867	3.43289	1.77942
chr17	37719168	37719268	-	STAT3	NM_139276_exon_0_0_chr17_37718869_r_3	7	17	6	100	11.7496	11.4413	3.34315	3.4223	1.77496
chr15	40061371	40061471	-	PLA2G4E	NM_001206670_exon_0_0_chr15_40061072_r_3	9	17	6	100	15.1066	11.4413	3.34315	3.4223	1.77496
chr2	46458636	46458736	+	EPAS1	NM_001430_exon_9_0_chr2_46458537_f_1	34	1628	30	100	57.0693	1095.67	16.7158	3.4141	1.7715
chr2	26212810	26212910	+	RAB10	NM_016131_exon_5_0_chr2_26211311_f_15	19	31	11	100	31.8916	20.8635	6.12911	3.404	1.76723
chr1	26979400	26979500	+	ARID1A	NM_139135_exon_19_0_chr1_26978101_f_13	80	31	11	100	134.281	20.8635	6.12911	3.404	1.76723
chr4	187754787	187754887	-	FAT1	NM_005245_exon_2_0_chr4_187754688_r_1	35	120	31	100	58.7478	80.7618	17.273	3.40114	1.76602
chr1	114765680	114765780	-	TRIM33	NM_015906_exon_9_0_chr1_114765581_r_1	71	342	63	100	119.174	230.171	35.1031	3.39497	1.7634
chr16	71549926	71550026	-	ZFHX3	NM_006885_exon_8_0_chr16_71548827_r_11	42	59	21	100	70.4973	39.7079	11.701	3.39354	1.76279
chr1	10360889	10360989	+	KIF1B	NM_015074_exon_46_0_chr1_10359190_f_17	9	25	8	100	15.1066	16.8254	4.45754	3.38899	1.76086
chr19	4768335	4768435	-	TICAM1	NM_182919_exon_0_0_chr19_4766936_r_14	9	465	8	100	15.1066	312.952	4.45754	3.38899	1.76086
chr6	4899330	4899430	+	CDYL	NM_001143970_exon_6_0_chr6_4899131_f_2	16	14	5	100	26.8561	9.42221	2.78596	3.38203	1.75789
chr12	55350325	55350425	-	PTGES3	NM_006601_exon_3_0_chr12_55350326_r_0	6	14	5	100	10.071	9.42221	2.78596	3.38203	1.75789
chrX	45491364	45491464	-	MIR222	NR_029636_exon_0_0_chrX_45491365_r_0	30	14	5	100	50.3552	9.42221	2.78596	3.38203	1.75789
chr6	30145659	30145759	+	PPP1R11	NM_021959_exon_2_0_chr6_30144860_f_8	81	42	15	100	135.959	28.2666	8.35788	3.38203	1.75789
chr11	69944253	69944353	+	CTTN	NM_005231_exon_9_0_chr11_69944154_f_1	24	39	14	100	40.2842	26.2476	7.80069	3.36478	1.75051
chr3	51408637	51408737	-	VPRBP	NM_014703_exon_0_0_chr3_51408338_r_3	52	39	14	100	87.2824	26.2476	7.80069	3.36478	1.75051
chr17	35896913	35897013	-	TNS4	NM_032865_exon_9_0_chr17_35896814_r_1	185	387	139	100	310.524	260.457	77.4497	3.36292	1.74971
chr7	5533404	5533504	-	ACTB	NM_001101_exon_0_0_chr7_5533305_r_1	790	2060	709	100	1326.02	1386.41	395.049	3.3566	1.747
chr3	191080546	191080646	+	TP63	NM_001114982_exon_8_0_chr3_191080547_f_0	31	303	28	100	52.0337	203.924	15.6014	3.3352	1.73777
chr17	1369632	1369732	-	PITPNA	NM_006224_exon_0_0_chr17_1368033_r_16	21	402	19	100	35.2487	270.552	10.5867	3.32954	1.73532
chr6	43206226	43206326	+	PTK7	NM_152882_exon_4_0_chr6_43206227_f_0	47	11	4	100	78.8898	7.40317	2.22877	3.32164	1.7319
chr5	180150346	180150446	-	MGAT1	NM_001114617_exon_0_0_chr5_180150147_r_2	11	11	4	100	18.4636	7.40317	2.22877	3.32164	1.7319
chr1	21179513	21179613	-	EIF4G3	NM_001198801_exon_28_0_chr1_21179414_r_1	5	11	4	100	8.39254	7.40317	2.22877	3.32164	1.7319
chr19	2022634	2022734	-	MOB3A	NM_130807_exon_0_0_chr19_2022035_r_6	5	11	4	100	8.39254	7.40317	2.22877	3.32164	1.7319
chr4	26619483	26619583	+	STIM2	NM_001169118_exon_10_0_chr4_26619484_f_0	176	11	4	100	295.417	7.40317	2.22877	3.32164	1.7319
chr17	16982054	16982154	+	MPRIP	NM_015134_exon_6_0_chr17_16981955_f_1	20	11	4	100	33.5701	7.40317	2.22877	3.32164	1.7319
chr1	143995811	143995911	+	NOTCH2NL	NM_203458_exon_4_0_chr1_143993312_f_25	154	22	8	100	258.49	14.8063	4.45754	3.32164	1.7319
chr19	59341345	59341445	+	CNOT3	NM_014516_exon_7_0_chr19_59341146_f_2	22	11	4	100	36.9272	7.40317	2.22877	3.32164	1.7319
chr6	112003638	112003738	-	TRAF3IP2	NR_028338_exon_5_0_chr6_112003539_r_1	11	155	10	100	18.4636	104.317	5.57192	3.31368	1.72844
chr8	130867438	130867538	-	GSDMC	NM_031415_exon_13_0_chr8_130867439_r_0	33	148	30	100	55.3907	99.6063	16.7158	3.31368	1.72844
chr16	28761632	28761732	-	TUFM	NM_003321_exon_0_0_chr16_28761233_r_4	11	30	10	100	18.4636	20.1905	5.57192	3.31368	1.72844
chr18	54161217	54161317	+	NEDD4L	NM_001144966_exon_14_0_chr18_54161118_f_1	130	71	26	100	218.206	47.7841	14.487	3.29841	1.72177
chr12	51360108	51360208	-	KRT1	NM_006121_exon_8_0_chr12_51359809_r_3	15	30	11	100	25.1776	20.1905	6.12911	3.29419	1.71992
chr1	19304813	19304913	-	UBR4	NM_020765_exon_22_0_chr1_19304814_r_0	13	30	11	100	21.8206	20.1905	6.12911	3.29419	1.71992
chr19	6392674	6392774	-	SLC25A23	NM_024103_exon_0_0_chr19_6391075_r_16	31	30	11	100	52.0337	20.1905	6.12911	3.29419	1.71992
chr7	55241842	55241942	+	EGFR	NM_005228_exon_27_0_chr7_55240443_f_14	28	49	18	100	46.9982	32.9778	10.0295	3.28809	1.71725
chr4	2913106	2913206	-	NOP14	NM_003703_exon_4_0_chr4_2913107_r_0	12	54	11	100	20.1421	36.3428	6.12911	3.2863	1.71646
chr3	137242390	137242490	+	PPP2R3A	NM_181897_exon_2_0_chr3_137242391_f_0	12	50	11	100	20.1421	33.6508	6.12911	3.2863	1.71646
chr11	33051095	33051195	+	TCP11L1	NM_018393_exon_9_0_chr11_33050596_f_5	12	34	11	100	20.1421	22.8825	6.12911	3.2863	1.71646
chr5	79630772	79630872	-	LOC644936	NR_004845_exon_0_0_chr5_79630673_r_1	12	45	11	100	20.1421	30.2857	6.12911	3.2863	1.71646
chr4	6877012	6877112	+	KIAA0232	NM_014743_exon_2_0_chr4_6876813_f_2	24	71	22	100	40.2842	47.7841	12.2582	3.2863	1.71646
chr11	310664	310764	-	IFITM3	NM_021034_exon_1_0_chr11_310565_r_1	95	163	60	100	159.458	109.702	33.4315	3.28138	1.7143
chr3	48286408	48286508	+	ZNF589	NM_016089_exon_3_0_chr3_48284409_f_20	30	19	7	100	50.3552	12.7873	3.90035	3.2785	1.71304
chr19	6701302	6701402	+	TRIP10	NM_004240_exon_11_0_chr19_6701303_f_0	13	314	12	100	21.8206	211.327	6.68631	3.26348	1.70641
chr17	60248346	60248446	-	PLEKHM1P	NR_024386_exon_7_0_chr17_60248347_r_0	40	54	20	100	67.1403	36.3428	11.1438	3.26125	1.70542
chr20	32980096	32980196	-	GSS	NM_000178_exon_0_0_chr20_32979897_r_2	14	753	13	100	23.4991	506.781	7.2435	3.24416	1.69785
chr1	199567224	199567324	+	PKP1	NM_001005337_exon_13_0_chr1_199565825_f_14	88	6404	82	100	147.709	4309.99	45.6898	3.23286	1.69281
chr6	31191543	31191643	-	CDSN	NM_001264_exon_0_0_chr6_31190844_r_7	1595	1019	381	100	2677.22	685.803	212.29	3.2305	1.69176
chr6	112003538	112003638	-	TRAF3IP2	NR_028338_exon_5_0_chr6_112003539_r_0	15	251	14	100	25.1776	168.927	7.80069	3.22761	1.69047
chrX	2546780	2546880	+	CD99P1	NR_033381_exon_4_0_chrX_2546781_f_0	49	32	12	100	82.2469	21.5365	6.68631	3.22098	1.6875
chr2	230784428	230784528	-	SP110	NM_001185015_exon_9_0_chr2_230784429_r_0	8	8	3	100	13.4281	5.38412	1.67158	3.22098	1.6875
chr9	138739166	138739266	-	SNHG7	NR_024542_exon_0_0_chr9_138738867_r_3	4	8	3	100	6.71403	5.38412	1.67158	3.22098	1.6875
chr4	13071420	13071520	-	RAB28	NM_001017979_exon_3_0_chr4_13071421_r_0	5	8	3	100	8.39254	5.38412	1.67158	3.22098	1.6875
chr5	134056190	134056290	+	SEC24A	NM_021982_exon_11_0_chr5_134056191_f_0	4	8	3	100	6.71403	5.38412	1.67158	3.22098	1.6875
chr19	11407861	11407961	+	PRKCSH	NM_001001329_exon_1_0_chr19_11407862_f_0	9	8	3	100	15.1066	5.38412	1.67158	3.22098	1.6875
chr16	3361153	3361253	-	MTRNR2L4	NM_001190476_exon_0_0_chr16_3361054_r_1	5	8	3	100	8.39254	5.38412	1.67158	3.22098	1.6875
chr12	531589	531689	+	B4GALNT3	NM_173593_exon_11_0_chr12_531490_f_1	76	8	3	100	127.567	5.38412	1.67158	3.22098	1.6875
chr11	66170173	66170273	+	RBM14-RBM4	NM_001198845_exon_2_0_chr11_66170074_f_1	4	8	3	100	6.71403	5.38412	1.67158	3.22098	1.6875
chr11	71182073	71182173	+	FAM86C1	NM_018172_exon_2_0_chr11_71182074_f_0	5	8	3	100	8.39254	5.38412	1.67158	3.22098	1.6875
chr11	56837883	56837983	-	TNKS1BP1	NM_033396_exon_7_0_chr11_56836584_r_13	15	8	3	100	25.1776	5.38412	1.67158	3.22098	1.6875
chr3	191081946	191082046	+	TP63	NM_001114982_exon_8_0_chr3_191080547_f_14	26	32	12	100	43.6412	21.5365	6.68631	3.22098	1.6875
chr7	127455459	127455559	-	LRRC4	NM_022143_exon_0_0_chr7_127454360_r_11	29	8	3	100	48.6767	5.38412	1.67158	3.22098	1.6875
chr1	43602054	43602154	-	ELOVL1	NM_022821_exon_0_0_chr1_43601655_r_4	111	40	15	100	186.314	26.9206	8.35788	3.22098	1.6875
chr3	47012307	47012407	+	NBEAL2	NM_015175_exon_13_0_chr3_47012208_f_1	16	16	6	100	26.8561	10.7682	3.34315	3.22098	1.6875
chr8	144806796	144806896	+	ZNF623	NM_014789_exon_0_0_chr8_144803097_f_37	6	8	3	100	10.071	5.38412	1.67158	3.22098	1.6875
chr5	124012270	124012370	-	ZNF608	NM_020747_exon_5_0_chr5_124010271_r_20	47	24	9	100	78.8898	16.1524	5.01473	3.22098	1.6875
chrY	2546780	2546880	+	CD99P1	NR_033381_exon_4_0_chrY_2546781_f_0	49	32	12	100	82.2469	21.5365	6.68631	3.22098	1.6875
chr16	3361253	3361353	-	MTRNR2L4	NM_001190476_exon_0_0_chr16_3361054_r_2	5	8	3	100	8.39254	5.38412	1.67158	3.22098	1.6875
chr8	37838922	37839022	-	RAB11FIP1	NM_001002814_exon_0_0_chr8_37835623_r_33	16	40	15	100	26.8561	26.9206	8.35788	3.21327	1.68404
chr4	17414475	17414575	-	DCAF16	NM_017741_exon_0_0_chr4_17411376_r_31	16	50	15	100	26.8561	33.6508	8.35788	3.21327	1.68404
chr20	55367002	55367102	-	MTRNR2L3	NM_001190472_exon_0_0_chr20_55366903_r_1	33	45	17	100	55.3907	30.2857	9.47227	3.1973	1.67685
chr17	37029217	37029317	-	KRT17	NM_000422_exon_0_0_chr17_37029218_r_0	221	628	209	100	370.95	422.654	116.453	3.1854	1.67148
chr11	65521891	65521991	-	EIF1AD	NM_001242481_exon_0_0_chr11_65520592_r_13	14	21	8	100	23.4991	14.1333	4.45754	3.17066	1.66478
chr20	346375	346475	+	RBCK1	NM_006462_exon_2_0_chr20_346376_f_0	121	220	84	100	203.099	148.063	46.8041	3.16347	1.66151
chr3	127667687	127667787	-	ZXDC	NM_001040653_exon_1_0_chr3_127667688_r_0	37	47	18	100	62.1048	31.6317	10.0295	3.15388	1.65713
chr7	128554360	128554460	+	LOC407835	NR_002144_exon_0_0_chr7_128553561_f_8	24	112	23	100	40.2842	75.3777	12.8154	3.14341	1.65233
chr19	6332369	6332469	-	GTF2F1	NM_002096_exon_4_0_chr19_6332370_r_0	13	13	5	100	21.8206	8.7492	2.78596	3.14046	1.65098
chr22	29663801	29663901	-	MORC2	NM_014941_exon_12_0_chr22_29663802_r_0	139	13	5	100	233.313	8.7492	2.78596	3.14046	1.65098
chr2	31410691	31410791	-	XDH	NM_000379_exon_0_0_chr2_31410692_r_0	8	13	5	100	13.4281	8.7492	2.78596	3.14046	1.65098
chr16	2757762	2757862	+	SRRM2	NM_016333_exon_10_0_chr16_2751563_f_62	12	26	10	100	20.1421	17.4984	5.57192	3.14046	1.65098
chr3	78749774	78749874	-	ROBO1	NM_002941_exon_4_0_chr3_78749475_r_3	18	31	12	100	30.2131	20.8635	6.68631	3.12033	1.6417
chrX	55224648	55224748	-	MTRNR2L10	NM_001190708_exon_0_0_chrX_55224549_r_1	68	85	33	100	114.139	57.2063	18.3873	3.11118	1.63746
chr22	43908402	43908502	-	LOC100506714	NR_038956_exon_0_0_chr22_43908303_r_1	130	10935	126	100	218.206	7359.42	70.2062	3.10807	1.63602
chr1	149667222	149667322	-	POGZ	NM_001194937_exon_13_0_chr1_149667223_r_0	33	36	14	100	55.3907	24.2286	7.80069	3.10595	1.63503
chr1	202065630	202065730	+	ZC3H11A	NM_014827_exon_8_0_chr1_202065531_f_1	18	18	7	100	30.2131	12.1143	3.90035	3.10595	1.63503
chr1	199567124	199567224	+	PKP1	NM_000299_exon_14_0_chr1_199565825_f_13	68	4578	66	100	114.139	3081.06	36.7747	3.10372	1.634
chr17	74363253	74363353	-	TIMP2	NM_003255_exon_0_0_chr17_74360654_r_26	95	41	16	100	159.458	27.5936	8.91508	3.09517	1.63002
chr17	3382900	3383000	-	TRPV3	NM_145068_exon_10_0_chr17_3382701_r_2	30	46	18	100	50.3552	30.9587	10.0295	3.08678	1.6261
chr16	71550026	71550126	-	ZFHX3	NM_006885_exon_8_0_chr16_71548827_r_12	68	107	42	100	114.139	72.0126	23.4021	3.07719	1.62161
chr7	5533704	5533804	-	ACTB	NM_001101_exon_0_0_chr7_5533305_r_4	176	333	131	100	295.417	224.114	72.9922	3.07039	1.61842
chr12	55938039	55938139	-	R3HDM2	NM_014925_exon_3_0_chr12_55938040_r_0	14	33	13	100	23.4991	22.2095	7.2435	3.06613	1.61642
chr7	104339698	104339798	-	LOC723809	NR_027374_exon_1_0_chr7_104339599_r_1	64	267	63	100	107.424	179.695	35.1031	3.06026	1.61365
chr7	64089567	64089667	-	ERV3-1	NM_001007253_exon_0_0_chr7_64088168_r_14	65	542	64	100	109.103	364.774	35.6603	3.05951	1.6133
chr7	29928943	29929043	-	SCRN1	NM_001145515_exon_0_0_chr7_29926244_r_27	69	354	68	100	115.817	238.247	37.8891	3.05674	1.61199
chr1	27063519	27063619	+	SFN	NM_006142_exon_0_0_chr1_27062220_f_13	563	347	138	100	945	233.536	76.8925	3.03718	1.60273
chr19	1990669	1990769	-	MKNK2	NM_199054_exon_0_0_chr19_1988470_r_22	231	584	230	100	387.735	393.041	128.154	3.02554	1.59719
chr10	43211909	43212009	-	HNRNPF	NM_004966_exon_2_0_chr10_43211910_r_0	5	5	2	100	8.39254	3.36508	1.11438	3.01967	1.59439
chr5	140871097	140871197	+	PCDHGC5	NM_018929_exon_3_0_chr5_140870698_f_4	332	40	16	100	557.264	26.9206	8.91508	3.01967	1.59439
chr3	49979906	49980006	+	RBM6	NM_005777_exon_2_0_chr3_49979907_f_0	7	5	2	100	11.7496	3.36508	1.11438	3.01967	1.59439
chr6	43206326	43206426	+	PTK7	NM_152882_exon_4_0_chr6_43206227_f_1	4	5	2	100	6.71403	3.36508	1.11438	3.01967	1.59439
chr4	2486094	2486194	+	RNF4	NM_001185010_exon_6_0_chr4_2485195_f_9	12	5	2	100	20.1421	3.36508	1.11438	3.01967	1.59439
chr22	16680276	16680376	-	MICAL3	NM_015241_exon_6_0_chr22_16680077_r_2	12	5	2	100	20.1421	3.36508	1.11438	3.01967	1.59439
chr3	78749874	78749974	-	ROBO1	NM_133631_exon_4_0_chr3_78749475_r_4	16	10	4	100	26.8561	6.73015	2.22877	3.01967	1.59439
chr1	15969590	15969690	+	FBLIM1	NM_001024216_exon_1_0_chr1_15969491_f_1	5	5	2	100	8.39254	3.36508	1.11438	3.01967	1.59439
chr6	4899230	4899330	+	CDYL	NM_001143971_exon_6_0_chr6_4899131_f_1	16	10	4	100	26.8561	6.73015	2.22877	3.01967	1.59439
chr16	67425293	67425393	+	CDH1	NM_004360_exon_15_0_chr16_67424694_f_6	24	5	2	100	40.2842	3.36508	1.11438	3.01967	1.59439
chr17	41034177	41034277	-	LOC644172	NR_026901_exon_0_0_chr17_41033278_r_9	6	5	2	100	10.071	3.36508	1.11438	3.01967	1.59439
chr22	35252091	35252191	-	EIF3D	NM_003753_exon_13_0_chr22_35251992_r_1	18	5	2	100	30.2131	3.36508	1.11438	3.01967	1.59439
chr15	63704545	63704645	+	SLC24A1	NM_004727_exon_1_0_chr15_63703346_f_12	16	5	2	100	26.8561	3.36508	1.11438	3.01967	1.59439
chr20	45848298	45848398	-	SULF2	NM_001161841_exon_20_0_chr20_45848199_r_1	45	5	2	100	75.5328	3.36508	1.11438	3.01967	1.59439
chr17	7155964	7156064	+	EIF5A	NM_001970_exon_5_0_chr17_7155865_f_1	43	65	26	100	72.1758	43.746	14.487	3.01967	1.59439
chr1	154002299	154002399	-	GON4L	NM_032292_exon_0_0_chr1_154001200_r_11	5	5	2	100	8.39254	3.36508	1.11438	3.01967	1.59439
chrX	129026675	129026775	-	ELF4	NM_001127197_exon_0_0_chrX_129026576_r_1	6	5	2	100	10.071	3.36508	1.11438	3.01967	1.59439
chr7	100320769	100320869	+	SRRT	NM_001128853_exon_9_0_chr7_100320770_f_0	4	5	2	100	6.71403	3.36508	1.11438	3.01967	1.59439
chr16	68955946	68956046	+	DDX19A	NM_018332_exon_5_0_chr16_68955947_f_0	3	5	2	100	5.03552	3.36508	1.11438	3.01967	1.59439
chr15	28984106	28984206	+	FAN1	NM_001146094_exon_1_0_chr15_28984007_f_1	4	5	2	100	6.71403	3.36508	1.11438	3.01967	1.59439
chr1	28665779	28665879	+	PHACTR4	NM_001048183_exon_5_0_chr1_28665480_f_3	30	20	8	100	50.3552	13.4603	4.45754	3.01967	1.59439
chr17	71245313	71245413	+	ITGB4	NM_000213_exon_17_0_chr17_71245214_f_1	6	5	2	100	10.071	3.36508	1.11438	3.01967	1.59439
chr3	130632682	130632782	-	MBD4	NM_003925_exon_0_0_chr3_130632483_r_2	4	5	2	100	6.71403	3.36508	1.11438	3.01967	1.59439
chr7	100320772	100320872	+	SRRT	NM_001128852_exon_9_0_chr7_100320773_f_0	4	5	2	100	6.71403	3.36508	1.11438	3.01967	1.59439
chr5	176898711	176898811	-	FAM193B	NM_001190946_exon_7_0_chr5_176898512_r_2	97	5	2	100	162.815	3.36508	1.11438	3.01967	1.59439
chr20	3796629	3796729	+	MAVS	NM_001206491_exon_5_0_chr20_3794330_f_23	30	10	4	100	50.3552	6.73015	2.22877	3.01967	1.59439
chr19	45778069	45778169	+	SHKBP1	NM_138392_exon_6_0_chr19_45778070_f_0	3	5	2	100	5.03552	3.36508	1.11438	3.01967	1.59439
chr1	26062461	26062561	-	PAQR7	NM_178422_exon_0_0_chr1_26060562_r_19	4	5	2	100	6.71403	3.36508	1.11438	3.01967	1.59439
chr22	28243351	28243451	-	THOC5	NM_001002879_exon_4_0_chr22_28243252_r_1	21	5	2	100	35.2487	3.36508	1.11438	3.01967	1.59439
chr9	115062672	115062772	+	SLC31A1	NM_001859_exon_4_0_chr9_115062373_f_3	19	20	8	100	31.8916	13.4603	4.45754	3.01967	1.59439
chr17	59263172	59263272	-	SMARCD2	NM_001098426_exon_0_0_chr17_59263173_r_0	33	10	4	100	55.3907	6.73015	2.22877	3.01967	1.59439
chr22	29305837	29305937	-	PES1	NM_014303_exon_3_0_chr22_29305738_r_1	8	5	2	100	13.4281	3.36508	1.11438	3.01967	1.59439
chr17	43055532	43055632	+	NPEPPS	NM_006310_exon_22_0_chr17_43054133_f_14	4	5	2	100	6.71403	3.36508	1.11438	3.01967	1.59439
chr12	6560899	6560999	-	SCARNA11	NR_003012_exon_0_0_chr12_6560900_r_0	4	5	2	100	6.71403	3.36508	1.11438	3.01967	1.59439
chr17	5005546	5005646	+	USP6	NM_004505_exon_23_0_chr17_5005547_f_0	7	5	2	100	11.7496	3.36508	1.11438	3.01967	1.59439
chr17	15965190	15965290	-	NCOR1	NM_001190440_exon_30_0_chr17_15965091_r_1	3	5	2	100	5.03552	3.36508	1.11438	3.01967	1.59439
chr11	12272783	12272883	+	MICALCL	NM_032867_exon_2_0_chr11_12271684_f_11	62	5	2	100	104.067	3.36508	1.11438	3.01967	1.59439
chr7	139803120	139803220	-	MKRN1	NM_013446_exon_3_0_chr7_139802921_r_2	6	10	4	100	10.071	6.73015	2.22877	3.01967	1.59439
chr20	60316918	60317018	+	ADRM1	NM_175573_exon_8_0_chr20_60316819_f_1	5	5	2	100	8.39254	3.36508	1.11438	3.01967	1.59439
chr7	72550862	72550962	-	BAZ1B	NM_032408_exon_16_0_chr7_72550763_r_1	24	35	14	100	40.2842	23.5555	7.80069	3.01967	1.59439
chr20	61981427	61981527	+	LOC100505815	NR_045370_exon_0_0_chr20_61977928_f_35	78	5	2	100	130.924	3.36508	1.11438	3.01967	1.59439
chr14	75187685	75187785	-	C14orf1	NM_007176_exon_0_0_chr14_75186986_r_7	5	10	4	100	8.39254	6.73015	2.22877	3.01967	1.59439
chrX	152848573	152848673	-	NAA10	NM_003491_exon_0_0_chrX_152848474_r_1	3	5	2	100	5.03552	3.36508	1.11438	3.01967	1.59439
chr16	54936175	54936275	+	GNAO1	NM_138736_exon_7_0_chr16_54935176_f_10	14	5	2	100	23.4991	3.36508	1.11438	3.01967	1.59439
chr17	18503667	18503767	-	ZNF286B	NM_001145045_exon_0_0_chr17_18502468_r_12	26	5	2	100	43.6412	3.36508	1.11438	3.01967	1.59439
chr5	56254385	56254485	-	MIER3	NM_152622_exon_0_0_chr5_56251186_r_32	3	5	2	100	5.03552	3.36508	1.11438	3.01967	1.59439
chr7	142269031	142269131	+	EPHB6	NM_004445_exon_1_0_chr7_142268932_f_1	7	5	2	100	11.7496	3.36508	1.11438	3.01967	1.59439
chr22	29373484	29373584	+	SLC35E4	NM_001001479_exon_1_0_chr22_29372585_f_9	21	40	16	100	35.2487	26.9206	8.91508	3.01967	1.59439
chr5	135524543	135524643	+	SMAD5	NM_001001420_exon_2_0_chr5_135524444_f_1	100	15	6	100	167.851	10.0952	3.34315	3.01967	1.59439
chr6	31840491	31840591	+	MSH5-C6orf26	NR_037846_exon_28_0_chr6_31840192_f_3	9	15	6	100	15.1066	10.0952	3.34315	3.01967	1.59439
chr11	76767933	76768033	-	PAK1	NM_001128620_exon_12_0_chr11_76767934_r_0	43	15	6	100	72.1758	10.0952	3.34315	3.01967	1.59439
chr16	87310369	87310469	-	PIEZO1	NM_001142864_exon_3_0_chr16_87310270_r_1	9	15	6	100	15.1066	10.0952	3.34315	3.01967	1.59439
chr12	53049486	53049586	-	ZNF385A	NM_001130967_exon_0_0_chr12_53049187_r_3	15	15	6	100	25.1776	10.0952	3.34315	3.01967	1.59439
chr10	99424627	99424727	+	PI4K2A	NM_018425_exon_8_0_chr10_99423328_f_13	55	15	6	100	92.3179	10.0952	3.34315	3.01967	1.59439
chr5	79982174	79982274	-	MTRNR2L2	NM_001190470_exon_0_0_chr5_79981575_r_6	281688	211692	84768	100	472815	142472	47232.1	3.01642	1.59284
chr5	78844948	78845048	-	HOMER1	NM_004272_exon_8_0_chr5_78844349_r_6	1	3	1	100	1.67851	2.01905	0.557192	3.01244	1.59093
chr1	152573602	152573702	+	ATP8B2	NM_020452_exon_10_0_chr1_152573603_f_0	1	14	1	100	1.67851	9.42221	0.557192	3.01244	1.59093
chr10	24874961	24875061	+	KIAA1217	NM_001098500_exon_18_0_chr10_24874762_f_2	4	22	4	100	6.71403	14.8063	2.22877	3.01244	1.59093
chr3	49069698	49069798	-	QRICH1	NM_017730_exon_7_0_chr3_49069299_r_4	5	15	5	100	8.39254	10.0952	2.78596	3.01244	1.59093
chr19	51970479	51970579	-	SLC1A5	NM_001145144_exon_0_0_chr19_51969980_r_5	4	13	4	100	6.71403	8.7492	2.22877	3.01244	1.59093
chr20	3800629	3800729	+	MAVS	NR_037921_exon_5_0_chr20_3794330_f_63	1	11	1	100	1.67851	7.40317	0.557192	3.01244	1.59093
chr6	34320885	34320985	+	HMGA1	NM_145905_exon_4_0_chr6_34320586_f_3	1	15	1	100	1.67851	10.0952	0.557192	3.01244	1.59093
chr5	175869474	175869574	+	FAF2	NM_014613_exon_10_0_chr5_175866375_f_31	1	13	1	100	1.67851	8.7492	0.557192	3.01244	1.59093
chr15	48563763	48563863	+	USP8	NM_005154_exon_11_0_chr15_48563764_f_0	1	4	1	100	1.67851	2.69206	0.557192	3.01244	1.59093
chr3	185373600	185373700	+	DVL3	NM_004423_exon_14_0_chr3_185370801_f_28	20	69	20	100	33.5701	46.4381	11.1438	3.01244	1.59093
chr1	159600542	159600642	+	SDHC	NM_001035511_exon_4_0_chr1_159598743_f_18	1	3	1	100	1.67851	2.01905	0.557192	3.01244	1.59093
chr10	105348073	105348173	-	SH3PXD2A	NM_014631_exon_0_0_chr10_105343774_r_43	3	95	3	100	5.03552	63.9365	1.67158	3.01244	1.59093
chr15	67532412	67532512	+	RPLP1	NM_213725_exon_0_0_chr15_67532213_f_2	4	15	4	100	6.71403	10.0952	2.22877	3.01244	1.59093
chr12	119145903	119146003	-	PXN	NM_025157_exon_8_0_chr12_119145904_r_0	4	68	4	100	6.71403	45.765	2.22877	3.01244	1.59093
chr19	63063855	63063955	+	ZNF587	NM_032828_exon_2_0_chr19_63061756_f_21	1	6	1	100	1.67851	4.03809	0.557192	3.01244	1.59093
chr20	60268567	60268667	+	OSBPL2	NM_014835_exon_2_0_chr20_60268468_f_1	1	4	1	100	1.67851	2.69206	0.557192	3.01244	1.59093
chr19	48795522	48795622	+	ZNF576	NM_024327_exon_2_0_chr19_48794823_f_7	1	4	1	100	1.67851	2.69206	0.557192	3.01244	1.59093
chr7	99788768	99788868	+	PILRB	NR_036570_exon_9_0_chr7_99788769_f_0	1	12	1	100	1.67851	8.07618	0.557192	3.01244	1.59093
chr3	9806596	9806696	-	TADA3	NM_006354_exon_6_0_chr3_9806397_r_2	1	33	1	100	1.67851	22.2095	0.557192	3.01244	1.59093
chr16	66629409	66629509	+	DUS2L	NM_017803_exon_2_0_chr16_66629410_f_0	2	6	2	100	3.35701	4.03809	1.11438	3.01244	1.59093
chr6	34320685	34320785	+	HMGA1	NM_145902_exon_4_0_chr6_34320586_f_1	1	43	1	100	1.67851	28.9397	0.557192	3.01244	1.59093
chr19	57898477	57898577	-	ZNF611	NM_001161501_exon_0_0_chr19_57897878_r_6	4	15	4	100	6.71403	10.0952	2.22877	3.01244	1.59093
chr12	29549012	29549112	-	TMTC1	NM_175861_exon_0_0_chr12_29545013_r_40	1	3	1	100	1.67851	2.01905	0.557192	3.01244	1.59093
chr5	138657331	138657431	+	MATR3	NM_018834_exon_0_0_chr5_138657232_f_1	1	7	1	100	1.67851	4.71111	0.557192	3.01244	1.59093
chr3	49069998	49070098	-	QRICH1	NM_198880_exon_7_0_chr3_49069299_r_7	5	15	5	100	8.39254	10.0952	2.78596	3.01244	1.59093
chr19	11325467	11325567	+	CCDC159	NM_001080503_exon_8_0_chr19_11325468_f_0	1	6	1	100	1.67851	4.03809	0.557192	3.01244	1.59093
chr11	2632133	2632233	-	KCNQ1OT1	NR_002728_exon_0_0_chr11_2586134_r_460	1	10	1	100	1.67851	6.73015	0.557192	3.01244	1.59093
chr2	191080163	191080263	-	TMEM194B	NM_001142645_exon_0_0_chr2_191079864_r_3	2	16	2	100	3.35701	10.7682	1.11438	3.01244	1.59093
chr19	56208411	56208511	-	KLK10	NM_145888_exon_0_0_chr19_56207812_r_6	4	20	4	100	6.71403	13.4603	2.22877	3.01244	1.59093
chr19	48786558	48786658	-	IRGQ	NM_001007561_exon_0_0_chr19_48780359_r_62	1	4	1	100	1.67851	2.69206	0.557192	3.01244	1.59093
chr10	82270240	82270340	+	TSPAN14	NM_030927_exon_8_0_chr10_82267641_f_26	1	3	1	100	1.67851	2.01905	0.557192	3.01244	1.59093
chr19	55079321	55079421	+	TBC1D17	NM_001168222_exon_9_0_chr19_55079322_f_0	2	6	2	100	3.35701	4.03809	1.11438	3.01244	1.59093
chr1	27353760	27353860	-	SLC9A1	NM_003047_exon_11_0_chr1_27353061_r_7	1	35	1	100	1.67851	23.5555	0.557192	3.01244	1.59093
chr11	12271883	12271983	+	MICALCL	NM_032867_exon_2_0_chr11_12271684_f_2	1	4	1	100	1.67851	2.69206	0.557192	3.01244	1.59093
chr1	43661456	43661556	+	SZT2	NM_015284_exon_14_0_chr1_43661357_f_1	1	22	1	100	1.67851	14.8063	0.557192	3.01244	1.59093
chr17	44724966	44725066	-	ZNF652	NM_014897_exon_0_0_chr17_44721567_r_34	1	12	1	100	1.67851	8.07618	0.557192	3.01244	1.59093
chr7	100113310	100113410	+	GNB2	NM_005273_exon_6_0_chr7_100113311_f_0	1	13	1	100	1.67851	8.7492	0.557192	3.01244	1.59093
chr2	86126250	86126350	-	POLR1A	NM_015425_exon_14_0_chr2_86126251_r_0	1	8	1	100	1.67851	5.38412	0.557192	3.01244	1.59093
chr19	63266625	63266725	+	ZNF135	NM_007134_exon_2_0_chr19_63266626_f_0	1	6	1	100	1.67851	4.03809	0.557192	3.01244	1.59093
chrX	110819570	110819670	+	ALG13	NM_018466_exon_3_0_chrX_110817771_f_18	1	16	1	100	1.67851	10.7682	0.557192	3.01244	1.59093
chr11	62405166	62405266	+	SLC3A2	NM_001012664_exon_1_0_chr11_62405067_f_1	1	4	1	100	1.67851	2.69206	0.557192	3.01244	1.59093
chr12	32784709	32784809	+	DNM1L	NM_005690_exon_15_0_chr12_32784610_f_1	1	4	1	100	1.67851	2.69206	0.557192	3.01244	1.59093
chr6	109111522	109111622	+	FOXO3	NM_001455_exon_2_0_chr6_109107723_f_38	1	3	1	100	1.67851	2.01905	0.557192	3.01244	1.59093
chr1	233397632	233397732	-	ARID4B	NM_031371_exon_0_0_chr1_233396833_r_8	2	7	2	100	3.35701	4.71111	1.11438	3.01244	1.59093
chr6	34320785	34320885	+	HMGA1	NM_145901_exon_4_0_chr6_34320586_f_2	1	13	1	100	1.67851	8.7492	0.557192	3.01244	1.59093
chr6	42905308	42905408	+	KIAA0240	NM_015349_exon_4_0_chr6_42904209_f_11	1	18	1	100	1.67851	12.1143	0.557192	3.01244	1.59093
chr1	149276614	149276714	+	BNIPL	NM_001159642_exon_1_0_chr1_149276415_f_2	2	5	2	100	3.35701	3.36508	1.11438	3.01244	1.59093
chr8	28922607	28922707	+	HMBOX1	NM_001135726_exon_4_0_chr8_28922508_f_1	4	30	4	100	6.71403	20.1905	2.22877	3.01244	1.59093
chr20	3800729	3800829	+	MAVS	NM_001206491_exon_5_0_chr20_3794330_f_64	1	11	1	100	1.67851	7.40317	0.557192	3.01244	1.59093
chr2	152091017	152091117	-	NEB	NM_001164508_exon_33_0_chr2_152090918_r_1	8	60	8	100	13.4281	40.3809	4.45754	3.01244	1.59093
chr9	128639186	128639286	+	ZBTB43	NM_014007_exon_2_0_chr9_128634587_f_46	1	4	1	100	1.67851	2.69206	0.557192	3.01244	1.59093
chr16	3013848	3013948	-	HCFC1R1	NM_001002018_exon_3_0_chr16_3013849_r_0	1	55	1	100	1.67851	37.0158	0.557192	3.01244	1.59093
chr17	41034377	41034477	-	LOC644172	NR_026901_exon_0_0_chr17_41033278_r_11	2	34	2	100	3.35701	22.8825	1.11438	3.01244	1.59093
chr9	130435708	130435808	+	SPTAN1	NM_003127_exon_55_0_chr9_130435309_f_4	2	13	2	100	3.35701	8.7492	1.11438	3.01244	1.59093
chr19	1448772	1448872	+	REEP6	NM_138393_exon_4_0_chr19_1448173_f_6	1	17	1	100	1.67851	11.4413	0.557192	3.01244	1.59093
chr22	36533259	36533359	+	H1F0	NM_005318_exon_0_0_chr22_36531060_f_22	1	10	1	100	1.67851	6.73015	0.557192	3.01244	1.59093
chr20	42553517	42553617	+	TTPAL	NM_024331_exon_5_0_chr20_42551318_f_22	1	16	1	100	1.67851	10.7682	0.557192	3.01244	1.59093
chr22	30004382	30004482	+	LIMK2	NM_016733_exon_14_0_chr22_30004283_f_1	6	17	6	100	10.071	11.4413	3.34315	3.01244	1.59093
chr7	151770912	151771012	+	FABP5P3	NR_002935_exon_1_0_chr7_151770313_f_6	1	4	1	100	1.67851	2.69206	0.557192	3.01244	1.59093
chr16	3361053	3361153	-	MTRNR2L4	NM_001190476_exon_0_0_chr16_3361054_r_0	2	6	2	100	3.35701	4.03809	1.11438	3.01244	1.59093
chr19	43474919	43475019	+	SPINT2	NM_021102_exon_6_0_chr19_43474320_f_6	1	3	1	100	1.67851	2.01905	0.557192	3.01244	1.59093
chr19	50466569	50466669	+	MARK4	NM_031417_exon_7_0_chr19_50466570_f_0	1	8	1	100	1.67851	5.38412	0.557192	3.01244	1.59093
chr2	203875425	203875525	+	CYP20A1	NM_177538_exon_12_0_chr2_203869726_f_57	1	4	1	100	1.67851	2.69206	0.557192	3.01244	1.59093
chr16	4884568	4884668	-	PPL	NM_002705_exon_10_0_chr16_4884469_r_1	1	18	1	100	1.67851	12.1143	0.557192	3.01244	1.59093
chr16	57190840	57190940	-	CNOT1	NM_206999_exon_29_0_chr16_57190641_r_2	2	5	2	100	3.35701	3.36508	1.11438	3.01244	1.59093
chr1	222437732	222437832	+	DEGS1	NM_003676_exon_0_0_chr1_222437533_f_2	1	12	1	100	1.67851	8.07618	0.557192	3.01244	1.59093
chr9	115195547	115195647	-	ALAD	NM_000031_exon_10_0_chr9_115195548_r_0	1	133	1	100	1.67851	89.511	0.557192	3.01244	1.59093
chr3	9807943	9808043	-	TADA3	NM_006354_exon_7_0_chr3_9807944_r_0	1	74	1	100	1.67851	49.8031	0.557192	3.01244	1.59093
chr7	143612538	143612638	-	LOC728377	NR_033942_exon_12_0_chr7_143611839_r_7	1	12	1	100	1.67851	8.07618	0.557192	3.01244	1.59093
chr19	53578138	53578238	-	KDELR1	NM_006801_exon_0_0_chr19_53577639_r_5	2	9	2	100	3.35701	6.05714	1.11438	3.01244	1.59093
chr11	12270265	12270365	+	MICALCL	NM_032867_exon_1_0_chr11_12270266_f_0	3	37	3	100	5.03552	24.9016	1.67158	3.01244	1.59093
chr7	101981904	101982004	+	SPDYE2L	NM_001166339_exon_2_0_chr7_101981905_f_0	1	29	1	100	1.67851	19.5174	0.557192	3.01244	1.59093
chr12	28593362	28593462	+	CCDC91	NM_018318_exon_11_0_chr12_28593263_f_1	2	12	2	100	3.35701	8.07618	1.11438	3.01244	1.59093
chrX	48665246	48665346	-	OTUD5	NM_001136157_exon_0_0_chrX_48664247_r_10	2	6	2	100	3.35701	4.03809	1.11438	3.01244	1.59093
chr5	520341	520441	+	EXOC3	NM_007277_exon_12_0_chr5_519842_f_5	1	6	1	100	1.67851	4.03809	0.557192	3.01244	1.59093
chr16	1696621	1696721	+	MAPK8IP3	NM_001040439_exon_0_0_chr16_1696222_f_4	1	3	1	100	1.67851	2.01905	0.557192	3.01244	1.59093
chr11	12271683	12271783	+	MICALCL	NM_032867_exon_2_0_chr11_12271684_f_0	1	7	1	100	1.67851	4.71111	0.557192	3.01244	1.59093
chr19	48796322	48796422	+	ZNF576	NM_001145347_exon_2_0_chr19_48794823_f_15	1	4	1	100	1.67851	2.69206	0.557192	3.01244	1.59093
chr1	22319284	22319384	-	WNT4	NM_030761_exon_0_0_chr1_22316385_r_29	1	4	1	100	1.67851	2.69206	0.557192	3.01244	1.59093
chr1	154979622	154979722	-	HDGF	NM_001126050_exon_0_0_chr1_154978523_r_11	2	18	2	100	3.35701	12.1143	1.11438	3.01244	1.59093
chr19	23713936	23714036	-	ZNF681	NM_138286_exon_0_0_chr19_23713837_r_1	1	3	1	100	1.67851	2.01905	0.557192	3.01244	1.59093
chrX	110817870	110817970	+	ALG13	NM_001168385_exon_4_0_chrX_110817771_f_1	1	132	1	100	1.67851	88.838	0.557192	3.01244	1.59093
chr9	71034917	71035017	+	TJP2	NM_001170415_exon_10_0_chr9_71034818_f_1	2	5	2	100	3.35701	3.36508	1.11438	3.01244	1.59093
chr1	109743775	109743875	-	PSMA5	NM_001199773_exon_0_0_chr1_109743176_r_6	1	3	1	100	1.67851	2.01905	0.557192	3.01244	1.59093
chr1	233391111	233391211	-	RBM34	NM_015014_exon_10_0_chr1_233391112_r_0	2	7	2	100	3.35701	4.71111	1.11438	3.01244	1.59093
chr7	74777397	74777497	+	SPDYE8P	NR_003664_exon_2_0_chr7_74777398_f_0	1	3	1	100	1.67851	2.01905	0.557192	3.01244	1.59093
chr16	68309526	68309626	-	NQO1	NM_001025433_exon_2_0_chr16_68309527_r_0	1	4	1	100	1.67851	2.69206	0.557192	3.01244	1.59093
chr11	7620204	7620304	+	PPFIBP2	NM_003621_exon_16_0_chr11_7620105_f_1	1	8	1	100	1.67851	5.38412	0.557192	3.01244	1.59093
chr22	28752618	28752718	+	MTMR3	NM_153050_exon_19_0_chr22_28751619_f_10	2	7	2	100	3.35701	4.71111	1.11438	3.01244	1.59093
chr3	53294284	53294384	-	DCP1A	NM_018403_exon_0_0_chr3_53292485_r_18	1	3	1	100	1.67851	2.01905	0.557192	3.01244	1.59093
chr20	3800829	3800929	+	MAVS	NR_037921_exon_5_0_chr20_3794330_f_65	1	11	1	100	1.67851	7.40317	0.557192	3.01244	1.59093
chr12	32687076	32687176	+	FGD4	NM_139241_exon_16_0_chr12_32684477_f_26	1	7	1	100	1.67851	4.71111	0.557192	3.01244	1.59093
chr16	30811407	30811507	-	BCL7C	NM_004765_exon_2_0_chr16_30811408_r_0	2	16	2	100	3.35701	10.7682	1.11438	3.01244	1.59093
chr20	32134576	32134676	+	RALY	NM_016732_exon_9_0_chr20_32131377_f_32	2	109	2	100	3.35701	73.3587	1.11438	3.01244	1.59093
chr14	23752454	23752554	-	CHMP4A	NM_014169_exon_5_0_chr14_23752455_r_0	1	7	1	100	1.67851	4.71111	0.557192	3.01244	1.59093
chr19	48787858	48787958	-	IRGQ	NM_001007561_exon_0_0_chr19_48780359_r_75	1	4	1	100	1.67851	2.69206	0.557192	3.01244	1.59093
chr12	54812571	54812671	+	ESYT1	NM_001184796_exon_8_0_chr12_54812472_f_1	1	6	1	100	1.67851	4.03809	0.557192	3.01244	1.59093
chr7	123119636	123119736	-	WASL	NM_003941_exon_2_0_chr7_123119637_r_0	5	16	5	100	8.39254	10.7682	2.78596	3.01244	1.59093
chr16	21098596	21098696	+	TMEM159	NM_020422_exon_4_0_chr16_21098297_f_3	1	3	1	100	1.67851	2.01905	0.557192	3.01244	1.59093
chr19	3333009	3333109	+	NFIC	NM_205843_exon_1_0_chr19_3332710_f_3	2	21	2	100	3.35701	14.1333	1.11438	3.01244	1.59093
chr5	179235525	179235625	-	TBC1D9B	NM_015043_exon_10_0_chr5_179235526_r_0	1	33	1	100	1.67851	22.2095	0.557192	3.01244	1.59093
chr11	66170473	66170573	+	RBM4	NM_002896_exon_3_0_chr11_66170074_f_4	1	6	1	100	1.67851	4.03809	0.557192	3.01244	1.59093
chr1	152823657	152823757	-	ADAR	NM_015841_exon_0_0_chr1_152821158_r_25	6	205	6	100	10.071	137.968	3.34315	3.01244	1.59093
chr13	41792323	41792423	+	AKAP11	NM_016248_exon_12_0_chr13_41791224_f_11	1	15	1	100	1.67851	10.0952	0.557192	3.01244	1.59093
chr8	37837622	37837722	-	RAB11FIP1	NM_025151_exon_0_0_chr8_37835623_r_20	1	3	1	100	1.67851	2.01905	0.557192	3.01244	1.59093
chr19	57981759	57981859	-	ZNF600	NM_198457_exon_2_0_chr19_57981660_r_1	2	8	2	100	3.35701	5.38412	1.11438	3.01244	1.59093
chr9	135277140	135277240	+	ADAMTS13	NM_139026_exon_0_0_chr9_135276941_f_2	1	19	1	100	1.67851	12.7873	0.557192	3.01244	1.59093
chr12	67535722	67535822	-	CPM	NM_001005502_exon_0_0_chr12_67531223_r_45	2	8	2	100	3.35701	5.38412	1.11438	3.01244	1.59093
chr11	124959025	124959125	+	EI24	NM_001007277_exon_9_0_chr11_124958626_f_4	2	5	2	100	3.35701	3.36508	1.11438	3.01244	1.59093
chr11	60935816	60935916	-	CPSF7	NM_001142565_exon_2_0_chr11_60935817_r_0	1	4	1	100	1.67851	2.69206	0.557192	3.01244	1.59093
chr15	42615632	42615732	-	LOC645212	NR_034170_exon_1_0_chr15_42615533_r_1	1	3	1	100	1.67851	2.01905	0.557192	3.01244	1.59093
chr5	142586615	142586715	+	ARHGAP26	NM_001135608_exon_22_0_chr5_142582116_f_45	3	8	3	100	5.03552	5.38412	1.67158	3.01244	1.59093
chr1	26668572	26668672	+	DHDDS	NM_001243565_exon_7_0_chr1_26667973_f_6	1	23	1	100	1.67851	15.4794	0.557192	3.01244	1.59093
chr17	59145197	59145297	-	STRADA	NM_001003788_exon_8_0_chr17_59145098_r_1	1	10	1	100	1.67851	6.73015	0.557192	3.01244	1.59093
chr8	37851490	37851590	-	RAB11FIP1	NM_001002814_exon_3_0_chr8_37851191_r_3	4	24	4	100	6.71403	16.1524	2.22877	3.01244	1.59093
chr7	72301858	72301958	-	GTF2IRD2P1	NR_002164_exon_2_0_chr7_72301859_r_0	1	4	1	100	1.67851	2.69206	0.557192	3.01244	1.59093
chr8	10619887	10619987	-	SOX7	NM_031439_exon_0_0_chr8_10618688_r_12	2	13	2	100	3.35701	8.7492	1.11438	3.01244	1.59093
chr6	16435903	16436003	-	ATXN1	NM_000332_exon_1_0_chr6_16434604_r_13	1	13	1	100	1.67851	8.7492	0.557192	3.01244	1.59093
chr1	15973799	15973899	+	FBLIM1	NM_017556_exon_6_0_chr1_15973700_f_1	5	22	5	100	8.39254	14.8063	2.78596	3.01244	1.59093
chr5	141225000	141225100	-	PCDH1	NM_002587_exon_0_0_chr5_141222401_r_26	8	44	8	100	13.4281	29.6127	4.45754	3.01244	1.59093
chr7	76820196	76820296	-	PION	NM_017439_exon_13_0_chr7_76820197_r_0	1	6	1	100	1.67851	4.03809	0.557192	3.01244	1.59093
chr8	27518557	27518657	-	CLU	NR_045494_exon_4_0_chr8_27518358_r_2	1	6	1	100	1.67851	4.03809	0.557192	3.01244	1.59093
chr19	48788658	48788758	-	IRGQ	NM_001007561_exon_0_0_chr19_48780359_r_83	1	4	1	100	1.67851	2.69206	0.557192	3.01244	1.59093
chr17	24979390	24979490	-	SSH2	NM_033389_exon_0_0_chr17_24977091_r_23	1	3	1	100	1.67851	2.01905	0.557192	3.01244	1.59093
chrX	152619440	152619540	-	BCAP31	NM_001139441_exon_0_0_chrX_152619141_r_3	3	22	3	100	5.03552	14.8063	1.67158	3.01244	1.59093
chr7	65843177	65843277	+	RABGEF1	NM_014504_exon_0_0_chr7_65843078_f_1	1	32	1	100	1.67851	21.5365	0.557192	3.01244	1.59093
chr1	36416972	36417072	+	MAP7D1	NM_018067_exon_10_0_chr1_36416873_f_1	1	13	1	100	1.67851	8.7492	0.557192	3.01244	1.59093
chr19	43301885	43301985	+	SIPA1L3	NM_015073_exon_8_0_chr19_43301786_f_1	3	19	3	100	5.03552	12.7873	1.67158	3.01244	1.59093
chr12	56400933	56401033	+	OS9	NM_001017956_exon_13_0_chr12_56400834_f_1	3	31	3	100	5.03552	20.8635	1.67158	3.01244	1.59093
chr3	123624637	123624737	-	KPNA1	NM_002264_exon_0_0_chr3_123623438_r_12	1	11	1	100	1.67851	7.40317	0.557192	3.01244	1.59093
chr8	42248757	42248857	+	IKBKB	NM_001242778_exon_1_0_chr8_42248758_f_0	1	3	1	100	1.67851	2.01905	0.557192	3.01244	1.59093
chr19	10086408	10086508	+	PPAN-P2RY11	NM_001198690_exon_12_0_chr19_10085309_f_11	2	6	2	100	3.35701	4.03809	1.11438	3.01244	1.59093
chr1	233397032	233397132	-	ARID4B	NM_031371_exon_0_0_chr1_233396833_r_2	2	7	2	100	3.35701	4.71111	1.11438	3.01244	1.59093
chr19	63264759	63264859	+	ZNF135	NM_001164527_exon_1_0_chr19_63264760_f_0	1	6	1	100	1.67851	4.03809	0.557192	3.01244	1.59093
chr11	2644233	2644333	-	KCNQ1OT1	NR_002728_exon_0_0_chr11_2586134_r_581	1	5	1	100	1.67851	3.36508	0.557192	3.01244	1.59093
chr9	130808338	130808438	+	NUP188	NM_015354_exon_42_0_chr9_130808339_f_0	1	4	1	100	1.67851	2.69206	0.557192	3.01244	1.59093
chr2	172517744	172517844	+	HAT1	NR_027862_exon_2_0_chr2_172517645_f_1	1	3	1	100	1.67851	2.01905	0.557192	3.01244	1.59093
chr17	50432091	50432191	+	STXBP4	NM_178509_exon_5_0_chr17_50431992_f_1	1	27	1	100	1.67851	18.1714	0.557192	3.01244	1.59093
chr15	38633489	38633589	-	C15orf57	NM_001080791_exon_0_0_chr15_38632590_r_9	5	13	5	100	8.39254	8.7492	2.78596	3.01244	1.59093
chr16	82404026	82404126	+	HSBP1	NM_001537_exon_3_0_chr16_82402527_f_15	1	4	1	100	1.67851	2.69206	0.557192	3.01244	1.59093
chr5	179234707	179234807	-	TBC1D9B	NM_015043_exon_9_0_chr5_179234508_r_2	1	4	1	100	1.67851	2.69206	0.557192	3.01244	1.59093
chr22	41362664	41362764	-	CYB5R3	NM_000398_exon_7_0_chr22_41362665_r_0	2	5	2	100	3.35701	3.36508	1.11438	3.01244	1.59093
chr8	27647651	27647751	-	CCDC25	NM_018246_exon_0_0_chr8_27646752_r_9	1	3	1	100	1.67851	2.01905	0.557192	3.01244	1.59093
chr5	177507775	177507875	+	RMND5B	NM_022762_exon_10_0_chr5_177507576_f_2	2	28	2	100	3.35701	18.8444	1.11438	3.01244	1.59093
chr5	149913367	149913467	+	NDST1	NM_001543_exon_14_0_chr5_149912968_f_4	1	3	1	100	1.67851	2.01905	0.557192	3.01244	1.59093
chr11	65407986	65408086	-	FIBP	NM_004214_exon_0_0_chr11_65407787_r_2	2	45	2	100	3.35701	30.2857	1.11438	3.01244	1.59093
chr15	70278823	70278923	-	PKM2	NM_001206797_exon_0_0_chr15_70278424_r_4	6	46	6	100	10.071	30.9587	3.34315	3.01244	1.59093
chr7	143692983	143693083	+	ARHGEF5	NM_005435_exon_1_0_chr7_143690684_f_23	1	7	1	100	1.67851	4.71111	0.557192	3.01244	1.59093
chr19	48795022	48795122	+	ZNF576	NM_024327_exon_2_0_chr19_48794823_f_2	1	4	1	100	1.67851	2.69206	0.557192	3.01244	1.59093
chr19	54303563	54303663	+	SNRNP70	NM_003089_exon_9_0_chr19_54302864_f_7	7	24	7	100	11.7496	16.1524	3.90035	3.01244	1.59093
chr14	22586709	22586809	-	CDH24	NM_022478_exon_1_0_chr14_22586510_r_2	2	9	2	100	3.35701	6.05714	1.11438	3.01244	1.59093
chr4	95430246	95430346	+	SMARCAD1	NM_001128429_exon_23_0_chr4_95429647_f_6	1	5	1	100	1.67851	3.36508	0.557192	3.01244	1.59093
chr12	55934014	55934114	-	R3HDM2	NM_014925_exon_0_0_chr12_55933815_r_2	2	7	2	100	3.35701	4.71111	1.11438	3.01244	1.59093
chr3	121068126	121068226	-	GSK3B	NM_002093_exon_3_0_chr3_121068127_r_0	1	17	1	100	1.67851	11.4413	0.557192	3.01244	1.59093
chr6	36762305	36762405	+	CDKN1A	NM_001220778_exon_2_0_chr6_36761506_f_8	8	112	8	100	13.4281	75.3777	4.45754	3.01244	1.59093
chr1	33009267	33009367	+	KIAA1522	NM_020888_exon_5_0_chr1_33008068_f_12	3	34	3	100	5.03552	22.8825	1.67158	3.01244	1.59093
chr9	129865732	129865832	-	NAIF1	NM_197956_exon_0_0_chr9_129863333_r_24	1	17	1	100	1.67851	11.4413	0.557192	3.01244	1.59093
chr1	16110382	16110482	+	SPEN	NM_015001_exon_4_0_chr1_16110183_f_2	1	3	1	100	1.67851	2.01905	0.557192	3.01244	1.59093
chr8	409414	409514	+	FBXO25	NM_183420_exon_9_0_chr8_408715_f_7	1	18	1	100	1.67851	12.1143	0.557192	3.01244	1.59093
chr2	38941944	38942044	-	DHX57	NM_198963_exon_19_0_chr2_38941645_r_3	6	42	6	100	10.071	28.2666	3.34315	3.01244	1.59093
chr2	27419496	27419596	-	GTF3C2	NM_001035521_exon_16_0_chr2_27419197_r_3	2	417	2	100	3.35701	280.647	1.11438	3.01244	1.59093
chr11	124958725	124958825	+	EI24	NM_001007277_exon_9_0_chr11_124958626_f_1	2	11	2	100	3.35701	7.40317	1.11438	3.01244	1.59093
chr17	68844917	68845017	-	SDK2	NM_001144952_exon_0_0_chr17_68842118_r_28	1	4	1	100	1.67851	2.69206	0.557192	3.01244	1.59093
chr7	25174532	25174632	-	C7orf31	NM_138811_exon_7_0_chr7_25174433_r_1	1	4	1	100	1.67851	2.69206	0.557192	3.01244	1.59093
chr7	100569205	100569305	+	SERPINE1	NM_000602_exon_8_0_chr7_100567406_f_18	1	3	1	100	1.67851	2.01905	0.557192	3.01244	1.59093
chr22	40163037	40163137	-	TOB2	NM_016272_exon_0_0_chr22_40159438_r_36	1	3	1	100	1.67851	2.01905	0.557192	3.01244	1.59093
chr3	171296261	171296361	-	PHC3	NM_024947_exon_0_0_chr3_171288062_r_82	1	3	1	100	1.67851	2.01905	0.557192	3.01244	1.59093
chr8	22498474	22498574	+	PDLIM2	NM_021630_exon_4_0_chr8_22498475_f_0	1	21	1	100	1.67851	14.1333	0.557192	3.01244	1.59093
chr14	103165577	103165677	+	KLC1	NM_001130107_exon_0_0_chr14_103165278_f_3	1	3	1	100	1.67851	2.01905	0.557192	3.01244	1.59093
chr6	33355518	33355618	-	WDR46	NM_001164267_exon_2_0_chr6_33355519_r_0	1	10	1	100	1.67851	6.73015	0.557192	3.01244	1.59093
chr2	25816656	25816756	-	ASXL2	NM_018263_exon_0_0_chr2_25815757_r_9	1	10	1	100	1.67851	6.73015	0.557192	3.01244	1.59093
chr8	145555670	145555770	+	GPR172A	NM_024531_exon_4_0_chr8_145555271_f_4	1	7	1	100	1.67851	4.71111	0.557192	3.01244	1.59093
chr9	113365067	113365167	-	PTGR1	NM_001146108_exon_0_0_chr9_113365068_r_0	1	6	1	100	1.67851	4.03809	0.557192	3.01244	1.59093
chr17	71264875	71264975	+	ITGB4	NM_000213_exon_38_0_chr17_71264876_f_0	1	11	1	100	1.67851	7.40317	0.557192	3.01244	1.59093
chr7	65843077	65843177	+	RABGEF1	NM_014504_exon_0_0_chr7_65843078_f_0	1	32	1	100	1.67851	21.5365	0.557192	3.01244	1.59093
chr9	115092800	115092900	+	PRPF4	NM_004697_exon_11_0_chr9_115092801_f_0	4	13	4	100	6.71403	8.7492	2.22877	3.01244	1.59093
chr20	3799729	3799829	+	MAVS	NM_020746_exon_6_0_chr20_3794330_f_54	1	11	1	100	1.67851	7.40317	0.557192	3.01244	1.59093
chr17	4868686	4868786	+	KIF1C	NM_006612_exon_22_0_chr17_4867487_f_12	3	13	3	100	5.03552	8.7492	1.67158	3.01244	1.59093
chr16	10943126	10943226	-	DEXI	NM_014015_exon_1_0_chr16_10942927_r_2	1	3	1	100	1.67851	2.01905	0.557192	3.01244	1.59093
chr3	123623637	123623737	-	KPNA1	NM_002264_exon_0_0_chr3_123623438_r_2	1	11	1	100	1.67851	7.40317	0.557192	3.01244	1.59093
chr22	39079022	39079122	+	ADSL	NM_001123378_exon_2_0_chr22_39079023_f_0	1	3	1	100	1.67851	2.01905	0.557192	3.01244	1.59093
chr2	38941744	38941844	-	DHX57	NM_198963_exon_19_0_chr2_38941645_r_1	1	12	1	100	1.67851	8.07618	0.557192	3.01244	1.59093
chr6	117086658	117086758	-	ZUFSP	NM_145062_exon_6_0_chr6_117086659_r_0	1	3	1	100	1.67851	2.01905	0.557192	3.01244	1.59093
chr6	170720724	170720824	+	TBP	NM_003194_exon_5_0_chr6_170720625_f_1	3	13	3	100	5.03552	8.7492	1.67158	3.01244	1.59093
chr20	43139972	43140072	+	STK4	NM_006282_exon_10_0_chr20_43137073_f_29	1	3	1	100	1.67851	2.01905	0.557192	3.01244	1.59093
chr22	30408533	30408633	-	PRR14L	NM_173566_exon_0_0_chr22_30407334_r_12	1	7	1	100	1.67851	4.71111	0.557192	3.01244	1.59093
chr9	99178965	99179065	+	BDAG1	NR_036529_exon_44_0_chr9_99178866_f_1	1	12	1	100	1.67851	8.07618	0.557192	3.01244	1.59093
chr17	76554656	76554756	+	RPTOR	NM_001163034_exon_29_0_chr17_76552657_f_20	2	5	2	100	3.35701	3.36508	1.11438	3.01244	1.59093
chr6	43411885	43411985	-	ZNF318	NM_014345_exon_0_0_chr6_43411786_r_1	1	3	1	100	1.67851	2.01905	0.557192	3.01244	1.59093
chr9	37476044	37476144	+	POLR1E	NM_022490_exon_0_0_chr9_37475945_f_1	1	3	1	100	1.67851	2.01905	0.557192	3.01244	1.59093
chr15	63718986	63719086	+	SLC24A1	NM_004727_exon_4_0_chr15_63718987_f_0	4	18	4	100	6.71403	12.1143	2.22877	3.01244	1.59093
chr7	143693083	143693183	+	ARHGEF5	NM_005435_exon_1_0_chr7_143690684_f_24	1	13	1	100	1.67851	8.7492	0.557192	3.01244	1.59093
chr10	104562841	104562941	+	C10orf26	NM_017787_exon_3_0_chr10_104562342_f_5	3	26	3	100	5.03552	17.4984	1.67158	3.01244	1.59093
chr1	148752836	148752936	+	ECM1	NM_004425_exon_9_0_chr1_148752337_f_5	5	15	5	100	8.39254	10.0952	2.78596	3.01244	1.59093
chr2	131545897	131545997	-	FAM168B	NM_001009993_exon_4_0_chr2_131545898_r_0	1	10	1	100	1.67851	6.73015	0.557192	3.01244	1.59093
chr19	11326355	11326455	+	CCDC159	NM_001080503_exon_9_0_chr19_11326256_f_1	1	4	1	100	1.67851	2.69206	0.557192	3.01244	1.59093
chr11	65408086	65408186	-	FIBP	NM_198897_exon_0_0_chr11_65407787_r_3	1	7	1	100	1.67851	4.71111	0.557192	3.01244	1.59093
chr11	46652480	46652580	+	ATG13	NM_001205121_exon_16_0_chr11_46650381_f_21	1	21	1	100	1.67851	14.1333	0.557192	3.01244	1.59093
chr12	50674735	50674835	+	ACVR1B	NM_004302_exon_8_0_chr12_50674036_f_7	2	16	2	100	3.35701	10.7682	1.11438	3.01244	1.59093
chr19	42179058	42179158	+	ZNF568	NM_001204839_exon_8_0_chr19_42179059_f_0	1	7	1	100	1.67851	4.71111	0.557192	3.01244	1.59093
chr19	48795122	48795222	+	ZNF576	NM_024327_exon_2_0_chr19_48794823_f_3	1	4	1	100	1.67851	2.69206	0.557192	3.01244	1.59093
chr10	85945229	85945329	+	CDHR1	NM_033100_exon_1_0_chr10_85945230_f_0	6	15	6	100	10.071	10.0952	3.34315	3.01244	1.59093
chr1	153254554	153254654	+	ZBTB7B	NM_015872_exon_2_0_chr1_153253755_f_8	2	30	2	100	3.35701	20.1905	1.11438	3.01244	1.59093
chr2	24139537	24139637	+	FKBP1B	NM_004116_exon_3_0_chr2_24139438_f_1	4	30	4	100	6.71403	20.1905	2.22877	3.01244	1.59093
chr7	99793761	99793861	+	PILRB	NM_178238_exon_0_0_chr7_99793562_f_2	2	21	2	100	3.35701	14.1333	1.11438	3.01244	1.59093
chr19	51804321	51804421	+	CALM3	NM_005184_exon_5_0_chr19_51804222_f_1	1	10	1	100	1.67851	6.73015	0.557192	3.01244	1.59093
chr19	52195527	52195627	+	ARHGAP35	NM_004491_exon_5_0_chr19_52195428_f_1	1	19	1	100	1.67851	12.7873	0.557192	3.01244	1.59093
chr7	44007313	44007413	+	SPDYE1	NM_175064_exon_0_0_chr7_44007014_f_3	2	29	2	100	3.35701	19.5174	1.11438	3.01244	1.59093
chr17	70569909	70570009	+	KCTD2	NM_015353_exon_4_0_chr17_70569810_f_1	3	9	3	100	5.03552	6.05714	1.67158	3.01244	1.59093
chr2	202950494	202950594	+	BMPR2	NM_001204_exon_0_0_chr2_202949295_f_12	4	13	4	100	6.71403	8.7492	2.22877	3.01244	1.59093
chr12	6916170	6916270	+	ATN1	NM_001940_exon_4_0_chr12_6914971_f_12	1	3	1	100	1.67851	2.01905	0.557192	3.01244	1.59093
chr4	113758844	113758944	-	C4orf21	NM_018392_exon_22_0_chr4_113758045_r_8	1	3	1	100	1.67851	2.01905	0.557192	3.01244	1.59093
chr6	30020077	30020177	+	HLA-A	NM_002116_exon_3_0_chr6_30019878_f_2	1	13	1	100	1.67851	8.7492	0.557192	3.01244	1.59093
chr20	33704760	33704860	-	RBM12	NM_006047_exon_0_0_chr20_33700261_r_45	3	8	3	100	5.03552	5.38412	1.67158	3.01244	1.59093
chr17	24107422	24107522	-	C17orf63	NM_018182_exon_0_0_chr17_24107123_r_3	2	70	2	100	3.35701	47.1111	1.11438	3.01244	1.59093
chr22	40163137	40163237	-	TOB2	NM_016272_exon_0_0_chr22_40159438_r_37	1	3	1	100	1.67851	2.01905	0.557192	3.01244	1.59093
chr7	102065009	102065109	-	UPK3BL	NM_001114403_exon_0_0_chr7_102064710_r_3	3	582	3	100	5.03552	391.695	1.67158	3.01244	1.59093
chr3	123627937	123628037	-	KPNA1	NR_026698_exon_0_0_chr3_123623438_r_45	2	11	2	100	3.35701	7.40317	1.11438	3.01244	1.59093
chr17	58004407	58004507	+	TLK2	NM_006852_exon_11_0_chr17_58004308_f_1	16	286	16	100	26.8561	192.482	8.91508	3.01244	1.59093
chr12	109387393	109387493	-	GPN3	NM_001164372_exon_6_0_chr12_109387294_r_1	1	3	1	100	1.67851	2.01905	0.557192	3.01244	1.59093
chr19	40462409	40462509	+	USF2	NM_003367_exon_9_0_chr19_40461910_f_5	1	4	1	100	1.67851	2.69206	0.557192	3.01244	1.59093
chr6	90451415	90451515	-	MDN1	NM_014611_exon_31_0_chr6_90451316_r_1	1	3	1	100	1.67851	2.01905	0.557192	3.01244	1.59093
chr2	42649274	42649374	+	MTA3	NM_020744_exon_0_0_chr2_42649175_f_1	1	9	1	100	1.67851	6.05714	0.557192	3.01244	1.59093
chr1	153197525	153197625	-	PYGO2	NM_138300_exon_0_0_chr1_153196126_r_14	3	9	3	100	5.03552	6.05714	1.67158	3.01244	1.59093
chr10	121249428	121249528	-	RGS10	NM_002925_exon_0_0_chr10_121249329_r_1	2	6	2	100	3.35701	4.03809	1.11438	3.01244	1.59093
chr5	176895964	176896064	-	FAM193B	NM_001190946_exon_5_0_chr5_176895965_r_0	1	4	1	100	1.67851	2.69206	0.557192	3.01244	1.59093
chr16	30011137	30011237	-	YPEL3	NM_001145524_exon_0_0_chr16_30011138_r_0	1	6	1	100	1.67851	4.03809	0.557192	3.01244	1.59093
chr7	69869035	69869135	+	AUTS2	NM_015570_exon_8_0_chr7_69869036_f_0	4	23	4	100	6.71403	15.4794	2.22877	3.01244	1.59093
chr8	22440849	22440949	+	PPP3CC	NM_005605_exon_8_0_chr8_22440850_f_0	1	13	1	100	1.67851	8.7492	0.557192	3.01244	1.59093
chr7	121300394	121300494	+	PTPRZ1	NM_001206838_exon_0_0_chr7_121300395_f_0	7	73	7	100	11.7496	49.1301	3.90035	3.01244	1.59093
chr14	101616927	101617027	-	HSP90AA1	NM_005348_exon_0_0_chr14_101616828_r_1	12	30	12	100	20.1421	20.1905	6.68631	3.01244	1.59093
chr17	57880867	57880967	+	METTL2A	NM_181725_exon_8_0_chr17_57879668_f_12	1	3	1	100	1.67851	2.01905	0.557192	3.01244	1.59093
chr19	55993472	55993572	-	C19orf48	NM_199249_exon_0_0_chr19_55992773_r_7	1	27	1	100	1.67851	18.1714	0.557192	3.01244	1.59093
chr19	48795622	48795722	+	ZNF576	NM_001145347_exon_2_0_chr19_48794823_f_8	1	4	1	100	1.67851	2.69206	0.557192	3.01244	1.59093
chr1	221999730	221999830	+	CAPN2	NM_001146068_exon_3_0_chr1_221999631_f_1	1	3	1	100	1.67851	2.01905	0.557192	3.01244	1.59093
chr11	65537363	65537463	+	CST6	NM_001323_exon_2_0_chr11_65537364_f_0	4	13	4	100	6.71403	8.7492	2.22877	3.01244	1.59093
chr17	57880667	57880767	+	METTL2A	NM_181725_exon_8_0_chr17_57879668_f_10	1	4	1	100	1.67851	2.69206	0.557192	3.01244	1.59093
chr7	143693183	143693283	+	ARHGEF5	NM_005435_exon_1_0_chr7_143690684_f_25	1	31	1	100	1.67851	20.8635	0.557192	3.01244	1.59093
chr14	22511949	22512049	-	JUB	NM_032876_exon_0_0_chr14_22510250_r_17	1	7	1	100	1.67851	4.71111	0.557192	3.01244	1.59093
chr1	209553488	209553588	+	RCOR3	NM_001136224_exon_10_0_chr1_209553389_f_1	3	9	3	100	5.03552	6.05714	1.67158	3.01244	1.59093
chr11	119038412	119038512	-	PVRL1	NM_002855_exon_0_0_chr11_119036913_r_15	24	66	24	100	40.2842	44.419	13.3726	3.01244	1.59093
chr19	50461322	50461422	+	MARK4	NM_001199867_exon_6_0_chr19_50461323_f_0	1	19	1	100	1.67851	12.7873	0.557192	3.01244	1.59093
chr11	82237838	82237938	-	PRCP	NM_199418_exon_3_0_chr11_82237739_r_1	1	3	1	100	1.67851	2.01905	0.557192	3.01244	1.59093
chr19	16546817	16546917	-	MED26	NM_004831_exon_0_0_chr19_16546718_r_1	1	10	1	100	1.67851	6.73015	0.557192	3.01244	1.59093
chr19	48796222	48796322	+	ZNF576	NM_001145347_exon_2_0_chr19_48794823_f_14	1	4	1	100	1.67851	2.69206	0.557192	3.01244	1.59093
chr15	53626012	53626112	-	PYGO1	NM_015617_exon_0_0_chr15_53625513_r_5	6	56	6	100	10.071	37.6889	3.34315	3.01244	1.59093
chr7	143693283	143693383	+	ARHGEF5	NM_005435_exon_1_0_chr7_143690684_f_26	4	226	4	100	6.71403	152.101	2.22877	3.01244	1.59093
chr3	123624337	123624437	-	KPNA1	NR_026698_exon_0_0_chr3_123623438_r_9	1	11	1	100	1.67851	7.40317	0.557192	3.01244	1.59093
chr7	74805420	74805520	+	SPDYE8P	NR_003664_exon_2_0_chr7_74805421_f_0	1	3	1	100	1.67851	2.01905	0.557192	3.01244	1.59093
chr7	138637972	138638072	+	UBN2	NM_173569_exon_17_0_chr7_138633073_f_49	1	4	1	100	1.67851	2.69206	0.557192	3.01244	1.59093
chr10	69419973	69420073	-	HERC4	NM_015601_exon_11_0_chr10_69419974_r_0	3	9	3	100	5.03552	6.05714	1.67158	3.01244	1.59093
chr19	48796422	48796522	+	ZNF576	NM_001145347_exon_2_0_chr19_48794823_f_16	1	4	1	100	1.67851	2.69206	0.557192	3.01244	1.59093
chr3	184118804	184118904	+	ATP11B	NM_014616_exon_29_0_chr3_184118505_f_3	1	3	1	100	1.67851	2.01905	0.557192	3.01244	1.59093
chr7	25174432	25174532	-	C7orf31	NM_138811_exon_7_0_chr7_25174433_r_0	1	4	1	100	1.67851	2.69206	0.557192	3.01244	1.59093
chr5	138657337	138657437	+	MATR3	NM_001194956_exon_0_0_chr5_138657338_f_0	1	7	1	100	1.67851	4.71111	0.557192	3.01244	1.59093
chr10	71852577	71852677	+	EIF4EBP2	NM_004096_exon_2_0_chr10_71851478_f_11	3	12	3	100	5.03552	8.07618	1.67158	3.01244	1.59093
chr19	48796122	48796222	+	ZNF576	NM_001145347_exon_2_0_chr19_48794823_f_13	1	4	1	100	1.67851	2.69206	0.557192	3.01244	1.59093
chr4	1927607	1927707	+	WHSC1	NM_133330_exon_16_0_chr4_1927508_f_1	4	15	4	100	6.71403	10.0952	2.22877	3.01244	1.59093
chr9	123950311	123950411	-	NDUFA8	NM_014222_exon_1_0_chr9_123950212_r_1	2	8	2	100	3.35701	5.38412	1.11438	3.01244	1.59093
chr2	231088053	231088153	+	SP100	NM_003113_exon_24_0_chr2_231088054_f_0	4	21	4	100	6.71403	14.1333	2.22877	3.01244	1.59093
chr6	116679323	116679423	-	TSPYL4	NM_021648_exon_0_0_chr6_116677824_r_15	1	9	1	100	1.67851	6.05714	0.557192	3.01244	1.59093
chr6	139735184	139735284	-	CITED2	NM_006079_exon_0_0_chr6_139735085_r_1	1	6	1	100	1.67851	4.03809	0.557192	3.01244	1.59093
chr7	33012411	33012511	+	FKBP9	NM_007270_exon_9_0_chr7_33011312_f_11	1	6	1	100	1.67851	4.03809	0.557192	3.01244	1.59093
chr9	14602768	14602868	-	ZDHHC21	NM_178566_exon_0_0_chr9_14601069_r_17	1	3	1	100	1.67851	2.01905	0.557192	3.01244	1.59093
chr21	45013522	45013622	-	UBE2G2	NM_182688_exon_0_0_chr21_45012923_r_6	1	4	1	100	1.67851	2.69206	0.557192	3.01244	1.59093
chr7	44008813	44008913	+	SPDYE1	NM_175064_exon_1_0_chr7_44008714_f_1	2	33	2	100	3.35701	22.2095	1.11438	3.01244	1.59093
chr1	54127604	54127704	-	YIPF1	NR_036639_exon_10_0_chr1_54127505_r_1	2	7	2	100	3.35701	4.71111	1.11438	3.01244	1.59093
chr16	28310801	28310901	+	EIF3CL	NM_001099661_exon_12_0_chr16_28310802_r_0	4	15	4	100	6.71403	10.0952	2.22877	3.01244	1.59093
chr9	129865832	129865932	-	NAIF1	NM_197956_exon_0_0_chr9_129863333_r_25	2	67	2	100	3.35701	45.092	1.11438	3.01244	1.59093
chr1	233397932	233398032	-	ARID4B	NM_031371_exon_0_0_chr1_233396833_r_11	2	7	2	100	3.35701	4.71111	1.11438	3.01244	1.59093
chr17	57878793	57878893	+	METTL2A	NM_181725_exon_7_0_chr17_57878794_f_0	1	7	1	100	1.67851	4.71111	0.557192	3.01244	1.59093
chr17	50433167	50433267	+	STXBP4	NM_178509_exon_6_0_chr17_50433168_f_0	1	10	1	100	1.67851	6.73015	0.557192	3.01244	1.59093
chr11	65416967	65417067	-	FOSL1	NM_005438_exon_0_0_chr11_65416268_r_7	2	26	2	100	3.35701	17.4984	1.11438	3.01244	1.59093
chr7	140146730	140146830	-	BRAF	NM_004333_exon_11_0_chr7_140146631_r_1	1	20	1	100	1.67851	13.4603	0.557192	3.01244	1.59093
chr20	31696213	31696313	+	CBFA2T2	NM_001039709_exon_10_0_chr20_31695814_f_4	2	7	2	100	3.35701	4.71111	1.11438	3.01244	1.59093
chr19	16538342	16538442	-	SLC35E1	NM_024881_exon_2_0_chr19_16538343_r_0	1	15	1	100	1.67851	10.0952	0.557192	3.01244	1.59093
chr3	123627637	123627737	-	KPNA1	NM_002264_exon_0_0_chr3_123623438_r_42	1	12	1	100	1.67851	8.07618	0.557192	3.01244	1.59093
chr6	43415085	43415185	-	ZNF318	NM_014345_exon_0_0_chr6_43411786_r_33	1	3	1	100	1.67851	2.01905	0.557192	3.01244	1.59093
chr1	33009767	33009867	+	KIAA1522	NM_001198972_exon_5_0_chr1_33008068_f_17	1	7	1	100	1.67851	4.71111	0.557192	3.01244	1.59093
chr14	102034992	102035092	+	TECPR2	NM_014844_exon_19_0_chr14_102034193_f_8	2	22	2	100	3.35701	14.8063	1.11438	3.01244	1.59093
chr11	3803533	3803633	+	PGAP2	NR_027018_exon_7_0_chr11_3803134_f_4	1	5	1	100	1.67851	3.36508	0.557192	3.01244	1.59093
chr1	25754037	25754137	+	LDLRAP1	NM_015627_exon_2_0_chr1_25753938_f_1	2	9	2	100	3.35701	6.05714	1.11438	3.01244	1.59093
chr20	30289036	30289136	+	POFUT1	NM_015352_exon_6_0_chr20_30285937_f_31	2	10	2	100	3.35701	6.73015	1.11438	3.01244	1.59093
chr1	31117499	31117599	-	SDC3	NM_014654_exon_0_0_chr1_31114900_r_26	1	24	1	100	1.67851	16.1524	0.557192	3.01244	1.59093
chr7	5854920	5855020	+	ZNF815	NR_023382_exon_5_0_chr7_5854721_f_2	1	16	1	100	1.67851	10.7682	0.557192	3.01244	1.59093
chr17	57880267	57880367	+	METTL2A	NM_181725_exon_8_0_chr17_57879668_f_6	1	3	1	100	1.67851	2.01905	0.557192	3.01244	1.59093
chr4	113758944	113759044	-	C4orf21	NM_018392_exon_22_0_chr4_113758045_r_9	1	3	1	100	1.67851	2.01905	0.557192	3.01244	1.59093
chr1	113044560	113044660	+	MOV10	NM_020963_exon_20_0_chr1_113044561_f_0	1	10	1	100	1.67851	6.73015	0.557192	3.01244	1.59093
chr7	148760686	148760786	-	ZNF777	NM_015694_exon_0_0_chr7_148759387_r_13	2	6	2	100	3.35701	4.03809	1.11438	3.01244	1.59093
chr3	53299865	53299965	-	DCP1A	NM_018403_exon_2_0_chr3_53299866_r_0	1	8	1	100	1.67851	5.38412	0.557192	3.01244	1.59093
chr6	43275644	43275744	+	CUL9	NM_015089_exon_13_0_chr6_43275645_f_0	10	41	10	100	16.7851	27.5936	5.57192	3.01244	1.59093
chr3	171296161	171296261	-	PHC3	NM_024947_exon_0_0_chr3_171288062_r_81	1	3	1	100	1.67851	2.01905	0.557192	3.01244	1.59093
chr19	1448572	1448672	+	REEP6	NM_138393_exon_4_0_chr19_1448173_f_4	1	3	1	100	1.67851	2.01905	0.557192	3.01244	1.59093
chr22	18336158	18336258	+	COMT	NM_000754_exon_5_0_chr22_18336059_f_1	1	14	1	100	1.67851	9.42221	0.557192	3.01244	1.59093
chr7	102082866	102082966	+	SPDYE2	NM_001031618_exon_3_0_chr7_102082667_f_2	1	5	1	100	1.67851	3.36508	0.557192	3.01244	1.59093
chr17	57880767	57880867	+	METTL2A	NM_181725_exon_8_0_chr17_57879668_f_11	1	3	1	100	1.67851	2.01905	0.557192	3.01244	1.59093
chr15	83142203	83142303	+	ZNF592	NM_014630_exon_5_0_chr15_83142104_f_1	1	12	1	100	1.67851	8.07618	0.557192	3.01244	1.59093
chr4	113759044	113759144	-	C4orf21	NM_018392_exon_22_0_chr4_113758045_r_10	1	3	1	100	1.67851	2.01905	0.557192	3.01244	1.59093
chr2	42649374	42649474	+	MTA3	NM_020744_exon_0_0_chr2_42649175_f_2	1	8	1	100	1.67851	5.38412	0.557192	3.01244	1.59093
chr1	152192365	152192465	-	CRTC2	NM_181715_exon_8_0_chr1_152192366_r_0	3	8	3	100	5.03552	5.38412	1.67158	3.01244	1.59093
chr3	123624537	123624637	-	KPNA1	NR_026698_exon_0_0_chr3_123623438_r_11	1	11	1	100	1.67851	7.40317	0.557192	3.01244	1.59093
chr7	143612738	143612838	-	LOC728377	NR_033942_exon_12_0_chr7_143611839_r_9	1	11	1	100	1.67851	7.40317	0.557192	3.01244	1.59093
chr1	35249145	35249245	-	ZMYM6	NM_007167_exon_7_0_chr1_35248946_r_2	2	7	2	100	3.35701	4.71111	1.11438	3.01244	1.59093
chr17	74479229	74479329	-	LGALS3BP	NM_005567_exon_0_0_chr17_74478930_r_3	7	33	7	100	11.7496	22.2095	3.90035	3.01244	1.59093
chr22	23766126	23766226	+	KIAA1671	NM_001145206_exon_2_0_chr22_23764727_f_14	10	26	10	100	16.7851	17.4984	5.57192	3.01244	1.59093
chr14	22665743	22665843	-	SLC7A8	NM_012244_exon_0_0_chr14_22664344_r_14	2	91	2	100	3.35701	61.2444	1.11438	3.01244	1.59093
chr15	100331730	100331830	+	WASH3P	NR_003659_exon_6_0_chr15_100331631_f_1	3	9	3	100	5.03552	6.05714	1.67158	3.01244	1.59093
chr16	55016485	55016585	-	AMFR	NM_001144_exon_13_0_chr16_55016486_r_0	2	5	2	100	3.35701	3.36508	1.11438	3.01244	1.59093
chr16	66629509	66629609	+	DUS2L	NM_017803_exon_2_0_chr16_66629410_f_1	2	7	2	100	3.35701	4.71111	1.11438	3.01244	1.59093
chr5	94916395	94916495	-	TTC37	NM_014639_exon_42_0_chr5_94916396_r_0	1	4	1	100	1.67851	2.69206	0.557192	3.01244	1.59093
chr12	109379797	109379897	-	GPN3	NM_016301_exon_4_0_chr12_109379698_r_1	1	8	1	100	1.67851	5.38412	0.557192	3.01244	1.59093
chr1	46600828	46600928	+	NSUN4	NM_199044_exon_5_0_chr1_46599829_f_10	2	10	2	100	3.35701	6.73015	1.11438	3.01244	1.59093
chr1	150999560	150999660	+	KPRP	NM_001025231_exon_1_0_chr1_150998661_f_9	1	13	1	100	1.67851	8.7492	0.557192	3.01244	1.59093
chr7	102089028	102089128	+	SPDYE2	NM_001031618_exon_8_0_chr7_102088829_f_2	1	6	1	100	1.67851	4.03809	0.557192	3.01244	1.59093
chr6	117079527	117079627	-	ZUFSP	NM_145062_exon_3_0_chr6_117079428_r_1	1	3	1	100	1.67851	2.01905	0.557192	3.01244	1.59093
chr6	43414885	43414985	-	ZNF318	NM_014345_exon_0_0_chr6_43411786_r_31	2	7	2	100	3.35701	4.71111	1.11438	3.01244	1.59093
chr16	255810	255910	+	ITFG3	NM_032039_exon_12_0_chr16_254811_f_10	2	12	2	100	3.35701	8.07618	1.11438	3.01244	1.59093
chrX	64878315	64878415	+	MSN	NM_002444_exon_12_0_chrX_64876316_f_20	1	12	1	100	1.67851	8.07618	0.557192	3.01244	1.59093
chr15	38413844	38413944	-	C15orf52	NM_207380_exon_0_0_chr15_38410945_r_29	3	8	3	100	5.03552	5.38412	1.67158	3.01244	1.59093
chr2	42649174	42649274	+	MTA3	NM_020744_exon_0_0_chr2_42649175_f_0	1	8	1	100	1.67851	5.38412	0.557192	3.01244	1.59093
chr1	148604013	148604113	+	RPRD2	NM_015203_exon_0_0_chr1_148603614_f_4	1	21	1	100	1.67851	14.1333	0.557192	3.01244	1.59093
chr13	113159034	113159134	-	DCUN1D2	NM_001014283_exon_0_0_chr13_113158135_r_9	4	16	4	100	6.71403	10.7682	2.22877	3.01244	1.59093
chr1	26668569	26668669	+	DHDDS	NM_024887_exon_8_0_chr1_26667970_f_6	1	23	1	100	1.67851	15.4794	0.557192	3.01244	1.59093
chr17	78154667	78154767	+	FOXK2	NM_004514_exon_8_0_chr17_78152468_f_22	1	3	1	100	1.67851	2.01905	0.557192	3.01244	1.59093
chr11	2623033	2623133	-	KCNQ1OT1	NR_002728_exon_0_0_chr11_2586134_r_369	2	7	2	100	3.35701	4.71111	1.11438	3.01244	1.59093
chr19	1448872	1448972	+	REEP6	NM_138393_exon_4_0_chr19_1448173_f_7	1	6	1	100	1.67851	4.03809	0.557192	3.01244	1.59093
chr10	6922458	6922558	+	LOC100507127	NR_038291_exon_4_0_chr10_6922359_f_1	2	82	2	100	3.35701	55.1873	1.11438	3.01244	1.59093
chr1	200062487	200062587	+	NAV1	NM_001167738_exon_26_0_chr1_200055588_f_69	1	14	1	100	1.67851	9.42221	0.557192	3.01244	1.59093
chr7	142054493	142054593	+	MTRNR2L6	NM_001190487_exon_0_0_chr7_142053694_f_8	4	102	4	100	6.71403	68.6476	2.22877	3.01244	1.59093
chr7	143693483	143693583	+	ARHGEF5	NM_005435_exon_1_0_chr7_143690684_f_28	1	7	1	100	1.67851	4.71111	0.557192	3.01244	1.59093
chr19	11753033	11753133	+	ZNF441	NM_152355_exon_3_0_chr19_11751834_f_12	1	3	1	100	1.67851	2.01905	0.557192	3.01244	1.59093
chr2	54706872	54706972	+	SPTBN1	NM_178313_exon_10_0_chr2_54706573_f_3	1	3	1	100	1.67851	2.01905	0.557192	3.01244	1.59093
chr16	80302151	80302251	+	CMIP	NM_198390_exon_20_0_chr16_80300852_f_13	4	38	4	100	6.71403	25.5746	2.22877	3.01244	1.59093
chr3	143510138	143510238	-	XRN1	NM_001042604_exon_0_0_chr3_143508139_r_20	2	18	2	100	3.35701	12.1143	1.11438	3.01244	1.59093
chr9	34652560	34652660	-	CCL27	NM_006664_exon_2_0_chr9_34652561_r_0	1	9	1	100	1.67851	6.05714	0.557192	3.01244	1.59093
chr10	120799402	120799502	-	EIF3A	NM_003750_exon_5_0_chr10_120799303_r_1	2	10	2	100	3.35701	6.73015	1.11438	3.01244	1.59093
chr5	52430051	52430151	-	MOCS2	NM_176806_exon_0_0_chr5_52429652_r_4	1	5	1	100	1.67851	3.36508	0.557192	3.01244	1.59093
chr19	41198301	41198401	-	CLIP3	NM_015526_exon_0_0_chr19_41197402_r_9	1	39	1	100	1.67851	26.2476	0.557192	3.01244	1.59093
chr10	451708	451808	-	DIP2C	NM_014974_exon_30_0_chr10_451709_r_0	2	5	2	100	3.35701	3.36508	1.11438	3.01244	1.59093
chr1	103961621	103961721	+	AMY2A	NM_000699_exon_0_0_chr1_103961522_f_1	1	15	1	100	1.67851	10.0952	0.557192	3.01244	1.59093
chr17	7084761	7084861	-	GABARAP	NM_007278_exon_0_0_chr17_7084462_r_3	10	73	10	100	16.7851	49.1301	5.57192	3.01244	1.59093
chr17	34211171	34211271	-	CWC25	NM_017748_exon_0_0_chr17_34210972_r_2	1	3	1	100	1.67851	2.01905	0.557192	3.01244	1.59093
chr11	60374554	60374654	+	CCDC86	NM_024098_exon_3_0_chr11_60374255_f_3	1	3	1	100	1.67851	2.01905	0.557192	3.01244	1.59093
chr19	15218846	15218946	-	BRD4	NM_014299_exon_0_0_chr19_15218847_r_0	2	8	2	100	3.35701	5.38412	1.11438	3.01244	1.59093
chr3	33130853	33130953	+	CRTAP	NM_006371_exon_0_0_chr3_33130454_f_4	2	5	2	100	3.35701	3.36508	1.11438	3.01244	1.59093
chr19	60590764	60590864	+	RPL28	NM_001136137_exon_3_0_chr19_60590465_f_3	1	39	1	100	1.67851	26.2476	0.557192	3.01244	1.59093
chr19	46446258	46446358	+	AXL	NM_021913_exon_12_0_chr19_46446259_f_0	2	162	2	100	3.35701	109.028	1.11438	3.01244	1.59093
chr6	31794703	31794803	-	LY6G6C	NM_025261_exon_0_0_chr6_31794404_r_3	2	17	2	100	3.35701	11.4413	1.11438	3.01244	1.59093
chr1	148751651	148751751	+	ECM1	NM_022664_exon_6_0_chr1_148751452_f_2	2	8	2	100	3.35701	5.38412	1.11438	3.01244	1.59093
chr2	27209588	27209688	-	PREB	NM_013388_exon_6_0_chr2_27209489_r_1	1	6	1	100	1.67851	4.03809	0.557192	3.01244	1.59093
chr3	197567865	197567965	-	UBXN7	NM_015562_exon_0_0_chr3_197564766_r_31	2	7	2	100	3.35701	4.71111	1.11438	3.01244	1.59093
chr8	43175287	43175387	+	HGSNAT	NM_152419_exon_17_0_chr8_43173688_f_16	4	14	4	100	6.71403	9.42221	2.22877	3.01244	1.59093
chr21	44001759	44001859	+	PDXK	NM_003681_exon_10_0_chr21_44000260_f_15	1	4	1	100	1.67851	2.69206	0.557192	3.01244	1.59093
chr2	74127657	74127757	+	TET3	NM_144993_exon_0_0_chr2_74126958_f_7	1	3	1	100	1.67851	2.01905	0.557192	3.01244	1.59093
chr15	62765143	62765243	+	ZNF609	NM_015042_exon_8_0_chr15_62760944_f_42	2	14	2	100	3.35701	9.42221	1.11438	3.01244	1.59093
chr17	57880067	57880167	+	METTL2A	NM_181725_exon_8_0_chr17_57879668_f_4	1	3	1	100	1.67851	2.01905	0.557192	3.01244	1.59093
chr7	143692783	143692883	+	ARHGEF5	NM_005435_exon_1_0_chr7_143690684_f_21	1	6	1	100	1.67851	4.03809	0.557192	3.01244	1.59093
chr16	85983401	85983501	+	MAP1LC3B	NM_022818_exon_0_0_chr16_85983302_f_1	1	7	1	100	1.67851	4.71111	0.557192	3.01244	1.59093
chr12	109381982	109382082	-	GPN3	NM_016301_exon_5_0_chr12_109381883_r_1	1	5	1	100	1.67851	3.36508	0.557192	3.01244	1.59093
chr10	103909039	103909139	+	NOLC1	NM_004741_exon_5_0_chr10_103908940_f_1	1	27	1	100	1.67851	18.1714	0.557192	3.01244	1.59093
chr19	13126657	13126757	+	IER2	NM_004907_exon_1_0_chr19_13124758_f_19	1	15	1	100	1.67851	10.0952	0.557192	3.01244	1.59093
chr4	113760244	113760344	-	C4orf21	NM_018392_exon_22_0_chr4_113758045_r_22	1	3	1	100	1.67851	2.01905	0.557192	3.01244	1.59093
chr19	5538009	5538109	-	SAFB2	NM_014649_exon_0_0_chr19_5538010_r_0	1	4	1	100	1.67851	2.69206	0.557192	3.01244	1.59093
chr1	43661556	43661656	+	SZT2	NM_015284_exon_14_0_chr1_43661357_f_2	1	8	1	100	1.67851	5.38412	0.557192	3.01244	1.59093
chr18	8626350	8626450	+	RAB12	NM_001025300_exon_4_0_chr18_8626251_f_1	1	4	1	100	1.67851	2.69206	0.557192	3.01244	1.59093
[truncated: 1,604 more rows]
